# Supplementary material for: (5,10,15,20-Tetra­phenyl­porphyrinato-κ4 N)cobalt(II)–18-crown-6 (1/1)
Source: Acta Crystallogr Sect E Struct Rep Online. 2010 Apr 10;66(Pt 5):m509–10. doi: 10.1107/S1600536810012080 (PMC2979047; doi:10.1107/S1600536810012080)
Supplement: Supplementary file 1 [file e-66-0m509-sup1.cif]

##############################################################################
###                                                                        ###
###        Electronic paper (Acta Crystallographica Section E)             ###
###                                                                        ###
##############################################################################
#                                                                            #
# This CIF contains the data in a paper accepted for publication in Acta     #
# Crystallographica Section E. It conforms to the requirements of Notes      #
# for Authors for Section E, and has been peer reviewed under the auspices   #
# of the IUCr Commission on Journals.                                        #
#                                                                            #
# Full details of the Crystallographic Information File format               #
# are given in the paper "The Crystallographic Information File (CIF):       #
# a New Standard Archive File for Crystallography" by S. R. Hall, F. H.      #
# Allen and I. D. Brown [Acta Cryst. (1991), A47, 655-685].                  #
#                                                                            #
# The current version of the core CIF dictionary is obtainable from          #
# ftp://ftp.iucr.org/pub/cif_core.dic. The current version number is 2.4.    #
#                                                                            #
# Software is freely available for graphical display of the structure(s) in  #
# this CIF.  For information consult the CIF home page http://www.iucr.org/  #
# cif/home.html                                                              #
#                                                                            #
# This file may be used for bona fide research purposes within the           #
# scientific community so long as proper attribution is given to the journal # 
# article from which it was obtained.                                        #
#                                                                            #
##############################################################################
                                             
data_I
_audit_creation_method     SHELXL-97
_chemical_name_systematic
;
(5,10,15,20-Tetraphenylporphyrinato-\k^4^<i>N</i>)cobalt(II)--18-crown-6 (1/1)
;
_chemical_name_common
;
;
_chemical_formula_moiety     'C44 H28 Co N4, C12 H24 O6'
_chemical_formula_sum     'C56 H52 Co N4 O6 '
_chemical_formula_iupac     '[Co (C44 H28 N4)], C12 H24 O6'
_chemical_formula_weight     935.95
_chemical_melting_point     ?
_symmetry_cell_setting     triclinic
_symmetry_space_group_name_H-M     'P -1'
_symmetry_space_group_name_Hall     '-P 1'
loop_
    _symmetry_equiv_pos_as_xyz
    'x, y, z'
    '-x, -y, -z'
_cell_length_a     10.1464(4)
_cell_length_b     11.0890(6)
_cell_length_c     11.7570(5)
_cell_angle_alpha     104.327(4)
_cell_angle_beta     105.842(4)
_cell_angle_gamma     108.284(4)
_cell_volume     1125.12(9)
_cell_formula_units_Z     1
_cell_measurement_reflns_used     6796
_cell_measurement_theta_min     3.1305
_cell_measurement_theta_max     32.2234
_cell_measurement_temperature     180
_exptl_crystal_description     'Prism'
_exptl_crystal_colour     'Dark purple'
_exptl_crystal_size_max     0.25
_exptl_crystal_size_mid     0.24
_exptl_crystal_size_min     0.21
_exptl_crystal_density_diffrn     1.381
_exptl_crystal_density_meas     ?
_exptl_crystal_density_method     'not measured'
_exptl_crystal_F_000     491
_exptl_absorpt_coefficient_mu     0.441
_exptl_absorpt_correction_type     'multi-scan'
_exptl_absorpt_process_details     '(CrysAlis RED; Oxford Diffraction, 2008)'
_exptl_absorpt_correction_T_min     0.92733
_exptl_absorpt_correction_T_max     1.00000
_exptl_special_details
;
;
_diffrn_ambient_temperature     180
_diffrn_radiation_type     MoK\a
_diffrn_radiation_wavelength     0.71073
_diffrn_radiation_source     'fine-focus sealed tube'
_diffrn_radiation_monochromator     graphite
_diffrn_measurement_device_type     'Oxford Diffraction Xcalibur'
_diffrn_measurement_method     '\w and \f scans'
_diffrn_detector_area_resol_mean     8.2632
_diffrn_reflns_number     8862
_diffrn_reflns_av_R_equivalents     0.0188
_diffrn_reflns_av_sigmaI/netI     0.00274
_diffrn_reflns_theta_min     3.30
_diffrn_reflns_theta_max     26.37
_diffrn_reflns_theta_full     26.37
_diffrn_measured_fraction_theta_max     0.997
_diffrn_measured_fraction_theta_full     0.997
_diffrn_reflns_limit_h_min     -12
_diffrn_reflns_limit_h_max     12
_diffrn_reflns_limit_k_min     -13
_diffrn_reflns_limit_k_max     9
_diffrn_reflns_limit_l_min     -14
_diffrn_reflns_limit_l_max     14
_diffrn_standards_number     0
_diffrn_standards_interval_count     0
_diffrn_standards_interval_time     0
_diffrn_standards_decay_%     ?
_refine_special_details
;
Refinement of <i>F</i>\\\^2\\\^ against ALL reflections. The weighted
<i>R</i>-factor wR and goodness of fit <i>S</i> are based on
<i>F</i>\\\^2\\\^, conventional <i>R</i>-factors <i>R</i> are based on
<i>F</i>, with <i>F</i> set to zero for negative <i>F</i>\\\^2\\\^. The
threshold expression of <i>F</i>\\\^2\\\^ > \s(<i>F</i>\\\^2\\\^) is used only
for calculating <i>R</i>-factors(gt) etc. and is not relevant to the choice of
reflections for refinement. <i>R</i>-factors based on <i>F</i>\\\^2\\\^ are
statistically about twice as large as those based on <i>F</i>, and <i>R</i>-
factors based on ALL data will be even larger.
;
_reflns_number_total     4589
_reflns_number_gt     3977
_reflns_threshold_expression     I>2\s(I)
_refine_ls_structure_factor_coef     Fsqd
_refine_ls_matrix_type     full
_refine_ls_R_factor_all     0.0452
_refine_ls_R_factor_gt     0.0367
_refine_ls_wR_factor_gt     0.0970
_refine_ls_wR_factor_ref     0.1002
_refine_ls_goodness_of_fit_ref     1.096
_refine_ls_restrained_S_all     1.146
_refine_ls_number_reflns     4589
_refine_ls_number_parameters     323
_refine_ls_number_restraints     30
_refine_ls_hydrogen_treatment     constr
_refine_ls_weighting_scheme     calc
_refine_ls_weighting_details
        'calc w=1/[\s^2^(Fo^2^)+(0.05322P)^2^+0.3421P] where P=(Fo^2^+2Fc^2^)/3'
_atom_sites_solution_hydrogens     geom
_atom_sites_solution_primary     direct
_atom_sites_solution_secondary     difmap
_refine_ls_shift/su_max     0.000
_refine_ls_shift/su_mean     0.000
_refine_diff_density_max     0.788
_refine_diff_density_min     -0.438
_refine_ls_extinction_method     none
_refine_ls_extinction_coef     ?
loop_
    _atom_type_symbol
    _atom_type_description
    _atom_type_scat_dispersion_real
    _atom_type_scat_dispersion_imag
    _atom_type_scat_source
    'C' 'C' 0.0033 0.0016
                         'International Tables Vol C Tables 4.2.6.8 and 6.1.1.4'
    'H' 'H' 0.0000 0.0000
                         'International Tables Vol C Tables 4.2.6.8 and 6.1.1.4'
    'Co' 'Co' 0.3494 0.9721
                         'International Tables Vol C Tables 4.2.6.8 and 6.1.1.4'
    'Na' 'Na' 0.0362 0.0249
                         'International Tables Vol C Tables 4.2.6.8 and 6.1.1.4'
    'N' 'N' 0.0061 0.0033
                         'International Tables Vol C Tables 4.2.6.8 and 6.1.1.4'
    'O' 'O' 0.0106 0.0060
                         'International Tables Vol C Tables 4.2.6.8 and 6.1.1.4'
_computing_data_collection     'CrysAlis CCD (Oxford Diffraction, 2008)'
_computing_cell_refinement     'CrysAlis RED (Oxford Diffraction, 2008)'
_computing_data_reduction     'CrysAlis RED (Oxford Diffraction, 2008)'
_computing_structure_solution     'SIR2004 (Burla <i>et al.</i>,  2005)'
_computing_structure_refinement     'SHELXL97 (Sheldrick, 2008)'
_computing_molecular_graphics     'ORTEP-3 for Windows (Farrugia, m1997)'
_computing_publication_material     'SHELXL97 (Sheldrick, 2008)'
loop_
    _atom_site_type_symbol
    _atom_site_label
    _atom_site_fract_x
    _atom_site_fract_y
    _atom_site_fract_z
    _atom_site_U_iso_or_equiv
    _atom_site_adp_type
    _atom_site_calc_flag
    _atom_site_refinement_flags
    _atom_site_occupancy
    _atom_site_disorder_assembly
    _atom_site_disorder_group
    Co Co 0.0000 0.5000 0.5000 0.01992(11) Uani d S 1 . .
    N N1 -0.10600(16) 0.51602(15) 0.34011(13) 0.0205(3) Uani d . 1 . .
    N N2 -0.19511(16) 0.39511(15) 0.50211(13) 0.0202(3) Uani d . 1 . .
    C C1 -0.04208(19) 0.58671(18) 0.27400(16) 0.0207(4) Uani d . 1 . .
    C C2 -0.1554(2) 0.57948(19) 0.16553(17) 0.0250(4) Uani d . 1 . .
    H H2 -0.1398 0.6187 0.1064 0.030 Uiso calc R 1 . .
    C C3 -0.2885(2) 0.50553(19) 0.16529(17) 0.0256(4) Uani d . 1 . .
    H H3 -0.3826 0.4838 0.1059 0.031 Uiso calc R 1 . .
    C C4 -0.25852(19) 0.46615(18) 0.27385(16) 0.0213(4) Uani d . 1 . .
    C C5 -0.36903(19) 0.39375(18) 0.30882(16) 0.0217(4) Uani d . 1 . .
    C C6 -0.33699(19) 0.36035(18) 0.41648(16) 0.0216(4) Uani d . 1 . .
    C C7 -0.4490(2) 0.2741(2) 0.44746(18) 0.0268(4) Uani d . 1 . .
    H H7 -0.5525 0.2383 0.4042 0.032 Uiso calc R 1 . .
    C C8 -0.3764(2) 0.2551(2) 0.55053(18) 0.0276(4) Uani d . 1 . .
    H H8 -0.4199 0.2024 0.5917 0.033 Uiso calc R 1 . .
    C C9 -0.21943(19) 0.33090(18) 0.58552(16) 0.0217(4) Uani d . 1 . .
    C C10 0.1099(2) 0.66163(18) 0.30894(16) 0.0213(4) Uani d . 1 . .
    C C11 0.15851(19) 0.74003(18) 0.23032(16) 0.0224(4) Uani d . 1 . .
    C C12 0.1820(2) 0.6798(2) 0.12439(18) 0.0293(4) Uani d . 1 . .
    H H12 0.1656 0.5883 0.1003 0.035 Uiso calc R 1 . .
    C C13 0.2294(2) 0.7541(2) 0.05387(19) 0.0339(5) Uani d . 1 . .
    H H13 0.2456 0.7125 -0.0169 0.041 Uiso calc R 1 . .
    C C14 0.2529(2) 0.8891(2) 0.08771(19) 0.0322(4) Uani d . 1 . .
    H H14 0.2848 0.9390 0.0401 0.039 Uiso calc R 1 . .
    C C15 0.2289(3) 0.9494(2) 0.1922(2) 0.0387(5) Uani d . 1 . .
    H H15 0.2439 1.0406 0.2153 0.046 Uiso calc R 1 . .
    C C16 0.1824(3) 0.8759(2) 0.26378(19) 0.0347(5) Uani d . 1 . .
    H H16 0.1672 0.9181 0.3349 0.042 Uiso calc R 1 . .
    C C17 -0.52953(19) 0.34897(18) 0.22752(17) 0.0229(4) Uani d . 1 . .
    C C18 -0.5921(2) 0.2539(2) 0.10469(18) 0.0277(4) Uani d . 1 . .
    H H18 -0.5327 0.2183 0.0722 0.033 Uiso calc R 1 . .
    C C19 -0.7417(2) 0.2114(2) 0.03001(19) 0.0346(5) Uani d . 1 . .
    H H19 -0.7823 0.1476 -0.0522 0.042 Uiso calc R 1 . .
    C C20 -0.8304(2) 0.2635(2) 0.0775(2) 0.0371(5) Uani d . 1 . .
    H H20 -0.9312 0.2343 0.0279 0.045 Uiso calc R 1 . .
    C C21 -0.7694(2) 0.3590(2) 0.1985(2) 0.0372(5) Uani d . 1 . .
    H H21 -0.8289 0.3949 0.2304 0.045 Uiso calc R 1 . .
    C C22 -0.6198(2) 0.4018(2) 0.27297(19) 0.0308(4) Uani d . 1 . .
    H H22 -0.5793 0.4668 0.3545 0.037 Uiso calc R 1 . .
    O O1 1.00507(17) 0.72687(17) 0.61845(14) 0.0415(4) Uani d . 1 . .
    O O2 0.7723(2) 0.8744(2) 0.46275(19) 0.0633(5) Uani d U 1 . .
    O O3 0.75479(18) 0.98421(16) 0.26483(16) 0.0438(4) Uani d . 1 A .
    C C23 1.1145(3) 0.8022(2) 0.7438(2) 0.0399(5) Uani d . 1 . .
    H H23A 1.1340 0.7388 0.7828 0.048 Uiso calc R 1 . .
    H H23B 1.0739 0.8534 0.7930 0.048 Uiso calc R 1 . .
    C C24A 0.8779(5) 0.7518(5) 0.5733(4) 0.0333(11) Uani d P 0.565(7) A 1
    H H24A 0.8463 0.7817 0.6419 0.040 Uiso calc PR 0.565(7) A 1
    H H24B 0.7962 0.6691 0.5084 0.040 Uiso calc PR 0.565(7) A 1
    C C25A 0.9181(5) 0.8618(5) 0.5181(5) 0.0465(14) Uani d P 0.565(7) A 1
    H H25A 0.9936 0.9474 0.5837 0.056 Uiso calc PR 0.565(7) A 1
    H H25B 0.9557 0.8353 0.4528 0.056 Uiso calc PR 0.565(7) A 1
    C C24B 0.9331(11) 0.8256(10) 0.5946(9) 0.071(2) Uani d PU 0.435(7) A 2
    H H24C 0.9026 0.8563 0.6639 0.085 Uiso calc PR 0.435(7) A 2
    H H24D 1.0063 0.9049 0.5921 0.085 Uiso calc PR 0.435(7) A 2
    C C25B 0.8162(10) 0.7669(8) 0.4875(8) 0.075(3) Uani d PU 0.435(7) A 2
    H H25C 0.7347 0.6982 0.4942 0.089 Uiso calc PR 0.435(7) A 2
    H H25D 0.8415 0.7234 0.4193 0.089 Uiso calc PR 0.435(7) A 2
    C C26 0.6814(3) 0.8027(2) 0.3354(3) 0.0493(6) Uani d . 1 A .
    H H26A 0.5947 0.7262 0.3264 0.059 Uiso calc R 1 . .
    H H26B 0.7366 0.7676 0.2905 0.059 Uiso calc R 1 . .
    C C27 0.6318(3) 0.8965(3) 0.2809(2) 0.0465(6) Uani d . 1 . .
    H H27A 0.5481 0.8445 0.1998 0.056 Uiso calc R 1 A .
    H H27B 0.5997 0.9493 0.3378 0.056 Uiso calc R 1 . .
    C C28 0.7410(3) 1.1016(2) 0.2499(2) 0.0396(5) Uani d . 1 . .
    H H28A 0.7135 1.1454 0.3164 0.048 Uiso calc R 1 A .
    H H28B 0.6623 1.0768 0.1687 0.048 Uiso calc R 1 . .
loop_
    _atom_site_aniso_label
    _atom_site_aniso_U_11
    _atom_site_aniso_U_22
    _atom_site_aniso_U_33
    _atom_site_aniso_U_12
    _atom_site_aniso_U_13
    _atom_site_aniso_U_23
    Co 0.01575(17) 0.0281(2) 0.01649(18) 0.00707(14) 0.00525(13) 0.01245(14)
    N1 0.0169(7) 0.0242(8) 0.0186(7) 0.0062(6) 0.0053(6) 0.0095(6)
    N2 0.0202(7) 0.0235(8) 0.0168(7) 0.0083(6) 0.0053(6) 0.0097(6)
    C1 0.0227(9) 0.0237(9) 0.0171(8) 0.0096(7) 0.0075(7) 0.0100(7)
    C2 0.0272(9) 0.0296(10) 0.0191(9) 0.0111(8) 0.0067(7) 0.0136(8)
    C3 0.0230(9) 0.0310(10) 0.0207(9) 0.0104(8) 0.0037(7) 0.0120(8)
    C4 0.0204(8) 0.0243(9) 0.0177(8) 0.0092(7) 0.0043(7) 0.0086(7)
    C5 0.0185(8) 0.0234(9) 0.0194(8) 0.0072(7) 0.0039(7) 0.0073(7)
    C6 0.0173(8) 0.0242(9) 0.0199(9) 0.0063(7) 0.0050(7) 0.0077(7)
    C7 0.0176(8) 0.0329(10) 0.0262(9) 0.0054(8) 0.0068(7) 0.0132(8)
    C8 0.0220(9) 0.0337(10) 0.0260(9) 0.0057(8) 0.0097(8) 0.0161(8)
    C9 0.0201(8) 0.0248(9) 0.0199(9) 0.0070(7) 0.0084(7) 0.0098(7)
    C10 0.0244(9) 0.0231(9) 0.0187(8) 0.0094(7) 0.0095(7) 0.0100(7)
    C11 0.0193(8) 0.0274(9) 0.0194(8) 0.0066(7) 0.0056(7) 0.0124(7)
    C12 0.0378(11) 0.0312(10) 0.0279(10) 0.0178(9) 0.0161(8) 0.0163(8)
    C13 0.0407(12) 0.0461(13) 0.0285(10) 0.0223(10) 0.0206(9) 0.0215(10)
    C14 0.0288(10) 0.0374(11) 0.0275(10) 0.0053(9) 0.0080(8) 0.0211(9)
    C15 0.0509(13) 0.0244(10) 0.0315(11) 0.0065(9) 0.0108(10) 0.0123(9)
    C16 0.0486(12) 0.0299(11) 0.0245(10) 0.0126(9) 0.0159(9) 0.0103(8)
    C17 0.0196(8) 0.0249(9) 0.0233(9) 0.0071(7) 0.0049(7) 0.0138(8)
    C18 0.0258(9) 0.0305(10) 0.0242(9) 0.0102(8) 0.0063(8) 0.0113(8)
    C19 0.0292(10) 0.0346(11) 0.0259(10) 0.0033(9) -0.0010(8) 0.0139(9)
    C20 0.0183(9) 0.0468(13) 0.0425(12) 0.0075(9) 0.0014(8) 0.0290(11)
    C21 0.0258(10) 0.0482(13) 0.0492(13) 0.0203(10) 0.0163(9) 0.0272(11)
    C22 0.0269(10) 0.0347(11) 0.0297(10) 0.0121(8) 0.0093(8) 0.0122(9)
    O1 0.0360(8) 0.0523(10) 0.0342(8) 0.0179(7) 0.0067(7) 0.0202(7)
    O2 0.0793(12) 0.0724(11) 0.0566(10) 0.0555(10) 0.0198(9) 0.0282(9)
    O3 0.0461(9) 0.0420(9) 0.0594(11) 0.0225(8) 0.0307(8) 0.0269(8)
    C23 0.0528(14) 0.0367(12) 0.0284(11) 0.0177(11) 0.0121(10) 0.0137(9)
    C24A 0.032(2) 0.036(2) 0.035(2) 0.0101(18) 0.0153(17) 0.0186(18)
    C25A 0.034(2) 0.042(3) 0.051(3) 0.0053(19) 0.0043(19) 0.024(2)
    C24B 0.070(3) 0.066(3) 0.075(3) 0.030(2) 0.0147(19) 0.035(2)
    C25B 0.074(3) 0.068(3) 0.080(3) 0.035(2) 0.0159(19) 0.032(2)
    C26 0.0573(15) 0.0349(13) 0.0629(17) 0.0176(11) 0.0343(13) 0.0181(12)
    C27 0.0293(11) 0.0565(15) 0.0486(14) 0.0107(10) 0.0121(10) 0.0230(12)
    C28 0.0430(13) 0.0389(12) 0.0328(11) 0.0201(10) 0.0071(10) 0.0104(10)
_geom_special_details
;
All s.u.'s (except the s.u. in the dihedral angle between two l.s. planes) are
estimated using the full covariance matrix. The cell s.u.'s are taken into
account individually in the estimation of s.u.'s in distances, angles and
torsion angles; correlations between s.u.'s in cell parameters are only used
when they are defined by crystal symmetry. An approximate (isotropic)
treatment of cell s.u.'s is used for estimating s.u.'s involving l.s. planes.
;
loop_
    _geom_bond_atom_site_label_1
    _geom_bond_atom_site_label_2
    _geom_bond_site_symmetry_2
    _geom_bond_distance
    _geom_bond_publ_flag
    Co N2 . 1.9669(14) ?
    Co N2 2_566 1.9669(14) ?
    Co N1 2_566 1.9757(14) ?
    Co N1 . 1.9757(14) ?
    N1 C1 . 1.377(2) ?
    N1 C4 . 1.378(2) ?
    N2 C9 . 1.377(2) ?
    N2 C6 . 1.379(2) ?
    C1 C10 . 1.385(2) ?
    C1 C2 . 1.430(2) ?
    C2 C3 . 1.341(3) ?
    C2 H2 . 0.9300 ?
    C3 C4 . 1.435(2) ?
    C3 H3 . 0.9300 ?
    C4 C5 . 1.386(2) ?
    C5 C6 . 1.388(2) ?
    C5 C17 . 1.490(2) ?
    C6 C7 . 1.434(2) ?
    C7 C8 . 1.339(3) ?
    C7 H7 . 0.9300 ?
    C8 C9 . 1.429(2) ?
    C8 H8 . 0.9300 ?
    C9 C10 2_566 1.386(2) ?
    C10 C9 2_566 1.386(2) ?
    C10 C11 . 1.494(2) ?
    C11 C12 . 1.380(3) ?
    C11 C16 . 1.381(3) ?
    C12 C13 . 1.380(3) ?
    C12 H12 . 0.9300 ?
    C13 C14 . 1.373(3) ?
    C13 H13 . 0.9300 ?
    C14 C15 . 1.370(3) ?
    C14 H14 . 0.9300 ?
    C15 C16 . 1.382(3) ?
    C15 H15 . 0.9300 ?
    C16 H16 . 0.9300 ?
    C17 C22 . 1.384(3) ?
    C17 C18 . 1.388(3) ?
    C18 C19 . 1.385(3) ?
    C18 H18 . 0.9300 ?
    C19 C20 . 1.377(3) ?
    C19 H19 . 0.9300 ?
    C20 C21 . 1.375(3) ?
    C20 H20 . 0.9300 ?
    C21 C22 . 1.383(3) ?
    C21 H21 . 0.9300 ?
    C22 H22 . 0.9300 ?
    O1 C24A . 1.394(4) ?
    O1 C23 . 1.420(3) ?
    O1 C24B . 1.534(8) ?
    O2 C26 . 1.385(3) ?
    O2 C25B . 1.462(7) ?
    O2 C25A . 1.510(5) ?
    O3 C28 . 1.399(3) ?
    O3 C27 . 1.413(3) ?
    C23 C28 2_776 1.488(3) ?
    C23 H23A . 0.9700 ?
    C23 H23B . 0.9700 ?
    C24A C25A . 1.517(6) ?
    C24A H24A . 0.9700 ?
    C24A H24B . 0.9700 ?
    C25A H25A . 0.9700 ?
    C25A H25B . 0.9700 ?
    C24B C25B . 1.308(12) ?
    C24B H24C . 0.9700 ?
    C24B H24D . 0.9700 ?
    C25B H25C . 0.9700 ?
    C25B H25D . 0.9700 ?
    C26 C27 . 1.493(3) ?
    C26 H26A . 0.9700 ?
    C26 H26B . 0.9700 ?
    C27 H27A . 0.9700 ?
    C27 H27B . 0.9700 ?
    C28 C23 2_776 1.488(3) ?
    C28 H28A . 0.9700 ?
    C28 H28B . 0.9700 ?
loop_
    _geom_angle_atom_site_label_1
    _geom_angle_atom_site_label_2
    _geom_angle_atom_site_label_3
    _geom_angle_site_symmetry_1
    _geom_angle_site_symmetry_3
    _geom_angle
    _geom_angle_publ_flag
    N2 Co N2 . 2_566 180.0 ?
    N2 Co N1 . 2_566 90.63(6) ?
    N2 Co N1 2_566 2_566 89.37(6) ?
    N2 Co N1 . . 89.37(6) ?
    N2 Co N1 2_566 . 90.63(6) ?
    N1 Co N1 2_566 . 180.0 ?
    C1 N1 C4 . . 104.78(14) ?
    C1 N1 Co . . 126.92(12) ?
    C4 N1 Co . . 128.22(12) ?
    C9 N2 C6 . . 104.48(14) ?
    C9 N2 Co . . 126.91(12) ?
    C6 N2 Co . . 128.44(12) ?
    N1 C1 C10 . . 125.90(16) ?
    N1 C1 C2 . . 110.67(15) ?
    C10 C1 C2 . . 123.35(16) ?
    C3 C2 C1 . . 107.06(16) ?
    C3 C2 H2 . . 126.5 ?
    C1 C2 H2 . . 126.5 ?
    C2 C3 C4 . . 107.11(16) ?
    C2 C3 H3 . . 126.4 ?
    C4 C3 H3 . . 126.4 ?
    N1 C4 C5 . . 125.58(16) ?
    N1 C4 C3 . . 110.38(15) ?
    C5 C4 C3 . . 123.97(16) ?
    C4 C5 C6 . . 122.88(16) ?
    C4 C5 C17 . . 118.89(16) ?
    C6 C5 C17 . . 118.23(16) ?
    N2 C6 C5 . . 125.50(16) ?
    N2 C6 C7 . . 110.62(15) ?
    C5 C6 C7 . . 123.69(16) ?
    C8 C7 C6 . . 106.93(16) ?
    C8 C7 H7 . . 126.5 ?
    C6 C7 H7 . . 126.5 ?
    C7 C8 C9 . . 107.22(16) ?
    C7 C8 H8 . . 126.4 ?
    C9 C8 H8 . . 126.4 ?
    N2 C9 C10 . 2_566 126.03(16) ?
    N2 C9 C8 . . 110.74(15) ?
    C10 C9 C8 2_566 . 123.23(16) ?
    C1 C10 C9 . 2_566 123.25(16) ?
    C1 C10 C11 . . 118.58(15) ?
    C9 C10 C11 2_566 . 118.16(16) ?
    C12 C11 C16 . . 118.63(17) ?
    C12 C11 C10 . . 121.28(17) ?
    C16 C11 C10 . . 120.09(17) ?
    C11 C12 C13 . . 120.67(18) ?
    C11 C12 H12 . . 119.7 ?
    C13 C12 H12 . . 119.7 ?
    C14 C13 C12 . . 120.34(19) ?
    C14 C13 H13 . . 119.8 ?
    C12 C13 H13 . . 119.8 ?
    C15 C14 C13 . . 119.39(18) ?
    C15 C14 H14 . . 120.3 ?
    C13 C14 H14 . . 120.3 ?
    C14 C15 C16 . . 120.54(19) ?
    C14 C15 H15 . . 119.7 ?
    C16 C15 H15 . . 119.7 ?
    C11 C16 C15 . . 120.43(19) ?
    C11 C16 H16 . . 119.8 ?
    C15 C16 H16 . . 119.8 ?
    C22 C17 C18 . . 118.42(17) ?
    C22 C17 C5 . . 120.57(17) ?
    C18 C17 C5 . . 121.01(17) ?
    C19 C18 C17 . . 120.81(19) ?
    C19 C18 H18 . . 119.6 ?
    C17 C18 H18 . . 119.6 ?
    C20 C19 C18 . . 119.9(2) ?
    C20 C19 H19 . . 120.0 ?
    C18 C19 H19 . . 120.0 ?
    C21 C20 C19 . . 119.82(18) ?
    C21 C20 H20 . . 120.1 ?
    C19 C20 H20 . . 120.1 ?
    C20 C21 C22 . . 120.2(2) ?
    C20 C21 H21 . . 119.9 ?
    C22 C21 H21 . . 119.9 ?
    C21 C22 C17 . . 120.75(19) ?
    C21 C22 H22 . . 119.6 ?
    C17 C22 H22 . . 119.6 ?
    C24A O1 C23 . . 122.1(2) ?
    C23 O1 C24B . . 102.2(4) ?
    C26 O2 C25B . . 97.5(4) ?
    C26 O2 C25A . . 120.3(3) ?
    C28 O3 C27 . . 114.26(18) ?
    O1 C23 C28 . 2_776 113.86(18) ?
    O1 C23 H23A . . 108.8 ?
    C28 C23 H23A 2_776 . 108.8 ?
    O1 C23 H23B . . 108.8 ?
    C28 C23 H23B 2_776 . 108.8 ?
    H23A C23 H23B . . 107.7 ?
    O1 C24A C25A . . 107.9(3) ?
    O1 C24A H24A . . 110.1 ?
    C25A C24A H24A . . 110.1 ?
    O1 C24A H24B . . 110.1 ?
    C25A C24A H24B . . 110.1 ?
    H24A C24A H24B . . 108.4 ?
    O2 C25A C24A . . 104.3(3) ?
    O2 C25A H25A . . 110.9 ?
    C24A C25A H25A . . 110.9 ?
    O2 C25A H25B . . 110.9 ?
    C24A C25A H25B . . 110.9 ?
    H25A C25A H25B . . 108.9 ?
    C25B C24B O1 . . 111.0(8) ?
    C25B C24B H24C . . 109.4 ?
    O1 C24B H24C . . 109.4 ?
    C25B C24B H24D . . 109.4 ?
    O1 C24B H24D . . 109.4 ?
    H24C C24B H24D . . 108.0 ?
    C24B C25B O2 . . 106.7(7) ?
    C24B C25B H25C . . 110.4 ?
    O2 C25B H25C . . 110.4 ?
    C24B C25B H25D . . 110.4 ?
    O2 C25B H25D . . 110.4 ?
    H25C C25B H25D . . 108.6 ?
    O2 C26 C27 . . 108.8(2) ?
    O2 C26 H26A . . 109.9 ?
    C27 C26 H26A . . 109.9 ?
    O2 C26 H26B . . 109.9 ?
    C27 C26 H26B . . 109.9 ?
    H26A C26 H26B . . 108.3 ?
    O3 C27 C26 . . 107.81(19) ?
    O3 C27 H27A . . 110.1 ?
    C26 C27 H27A . . 110.1 ?
    O3 C27 H27B . . 110.1 ?
    C26 C27 H27B . . 110.1 ?
    H27A C27 H27B . . 108.5 ?
    O3 C28 C23 . 2_776 110.08(18) ?
    O3 C28 H28A . . 109.6 ?
    C23 C28 H28A 2_776 . 109.6 ?
    O3 C28 H28B . . 109.6 ?
    C23 C28 H28B 2_776 . 109.6 ?
    H28A C28 H28B . . 108.2 ?
data_global
_journal_date_recd_electronic     2010-03-18
_journal_date_accepted     2010-03-30
_journal_name_full     'Acta Crystallographica, Section E'
_journal_year     2010
_journal_volume     66
_journal_issue      5
_journal_page_first     m509
_journal_page_last     m510
_journal_paper_category     QM
_journal_coeditor_code     PV2268
_publ_contact_author_name     'Dr Habib Nasri'
_publ_contact_author_address
;
D\'epartement de Chimie
Facult\'e des Sciences de Monastir
Avenue de l'environnement
5019 Monastir
Tunisia
;
_publ_contact_author_email     hnasri1@gmail.com
_publ_contact_author_fax     '0021673500278'
_publ_contact_author_phone     '0021620720809'
_publ_section_title
;
(5,10,15,20-Tetraphenylporphyrinato-\k^4^<i>N</i>)cobalt(II)--18-crown-6 (1/1)
;
loop_
    _publ_author_name
    _publ_author_footnote
    _publ_author_address
    'Mansour, Anissa' .
;
D\'epartement de Chimie
Facult\'e des Sciences de Monastir
Avenue de l'environnement
5019 Monastir
Tunisia
;
    'Belkhiria, Mohamed Salah' .
;
D\'epartement de Chimie
Facult\'e des Sciences de Monastir
Avenue de l'environnement
5019 Monastir
Tunisia
;
    'Daran, Jean-Claude' .
;
Laboratoire de Chimie de Coordination,
CNRS UPR 8241
205 route de Norbonne, 31077 Toulouse,
Cedex 04, France
;
    'Nasri, Habib' .
;
D\'epartement de Chimie
Facult\'e des Sciences de Monastir
Avenue de l'environnement
5019 Monastir
Tunisia
;
