# Supplementary material for: (5,10,15,20-Tetra­phenyl­porphyrinato-κ4 N)cobalt(II)–18-crown-6 (1/1)
Source: Acta Crystallogr Sect E Struct Rep Online. 2010 Apr 10;66(Pt 5):m509–10. doi: 10.1107/S1600536810012080 (PMC2979047; doi:10.1107/S1600536810012080)
Supplement: Supplementary file 2 [file e-66-0m509-Isup2.hkl]

#
# h,k,l, Fc-squared, Fo-squared, sigma(Fo-squared) and status flag
#
data_I
_shelx_title ' AM4'
_shelx_refln_list_code          4
_shelx_F_calc_maximum      195.27
_exptl_crystal_F_000       491.00
_reflns_d_resolution_high  0.8001
 
loop_
 _symmetry_equiv_pos_as_xyz
 'x, y, z'
 '-x, -y, -z'
 
_cell_length_a    10.1464
_cell_length_b    11.0890
_cell_length_c    11.7570
_cell_angle_alpha 104.327
_cell_angle_beta  105.842
_cell_angle_gamma 108.284
 
_shelx_F_squared_multiplier     1.000
 
loop_
 _refln_index_h
 _refln_index_k
 _refln_index_l
 _refln_F_squared_calc
 _refln_F_squared_meas
 _refln_F_squared_sigma
 _refln_observed_status
   2   0   0     6721.39     6738.21     10.88 o
   3   0   0       80.85       90.87      1.87 o
   4   0   0      990.71      960.42      6.13 o
   5   0   0     1895.78     1996.32      9.78 o
   6   0   0        9.04        5.42      2.02 o
   7   0   0       44.31       38.76      2.86 o
   8   0   0      732.60      696.96      8.02 o
   9   0   0      113.13      119.55      5.70 o
  10   0   0        5.89        7.29      4.78 o
  11   0   0      190.09      190.74      8.75 o
 -11   1   0       96.87      106.77      7.50 o
 -10   1   0      206.57      200.09      8.69 o
  -9   1   0       87.45       92.32      3.03 o
  -8   1   0        2.65        2.25      1.93 o
  -7   1   0      252.49      236.58      3.49 o
  -6   1   0     1087.72     1037.45      7.66 o
  -5   1   0       26.26       12.82      1.47 o
  -4   1   0      368.31      389.29      3.90 o
  -3   1   0       19.04       18.47      1.23 o
  -2   1   0     4705.90     4617.52     35.20 o
   1   1   0      142.58      122.33      5.26 o
   2   1   0     1130.84     1134.13      5.06 o
   3   1   0      736.49      714.94      4.87 o
   4   1   0       10.12       10.49      1.85 o
   5   1   0      470.41      515.93      5.51 o
   6   1   0      472.22      457.29      9.41 o
   7   1   0      181.52      190.00      4.47 o
   8   1   0      210.33      192.59      8.22 o
   9   1   0       48.46       52.91      2.93 o
  10   1   0       68.86       72.02      6.20 o
 -11   2   0       59.53       56.68      6.65 o
 -10   2   0       82.47       82.93      7.16 o
  -9   2   0        4.33        3.09      2.31 o
  -8   2   0       14.21       19.22      1.99 o
  -7   2   0       70.59       90.33      2.45 o
  -6   2   0      147.01      138.60      4.72 o
  -5   2   0      172.25      247.51      7.53 o
  -4   2   0     1535.13     1532.27     28.38 o
  -3   2   0     1882.81     1771.65      8.85 o
  -2   2   0      355.11      331.95      3.75 o
  -1   2   0     1662.25     1652.42     10.14 o
   0   2   0     1268.39     1189.86      7.13 o
   1   2   0        3.74        5.09      1.17 o
   2   2   0      102.44       94.56      1.94 o
   3   2   0     1114.00     1183.06     10.70 o
   4   2   0      519.24      512.74      5.13 o
   5   2   0      122.86      121.84      3.27 o
   6   2   0       51.09       47.28      2.99 o
   7   2   0       30.10       24.70      3.09 o
   8   2   0      457.86      449.37     13.82 o
   9   2   0      106.21      116.80     18.79 o
  10   2   0       38.73       32.19      5.16 o
 -11   3   0       40.12       46.90      7.17 o
 -10   3   0       79.97       87.77      7.73 o
  -9   3   0       59.21       58.65      3.64 o
  -8   3   0      203.61      191.46      3.33 o
  -7   3   0      552.09      564.44     13.73 o
  -6   3   0       31.81       30.86      2.01 o
  -5   3   0      146.86      134.32      2.71 o
  -4   3   0      157.83      189.61      4.21 o
  -3   3   0       10.13       12.57      1.01 o
  -2   3   0      125.16      123.37      2.12 o
  -1   3   0     2303.99     2285.42     19.28 o
   0   3   0      271.98      240.83      2.70 o
   1   3   0      353.78      351.49      6.73 o
   2   3   0      415.59      445.34      3.48 o
   3   3   0     2895.78     3120.02     17.19 o
   4   3   0       94.17      104.47      3.03 o
   5   3   0       42.68       62.51      6.03 o
   6   3   0       17.50       12.07      2.62 o
   7   3   0      403.37      406.09      6.52 o
   8   3   0       74.56       76.45      3.97 o
   9   3   0       35.05       25.55      4.73 o
 -12   4   0      111.60      113.34      8.58 o
 -11   4   0       94.72       92.91      8.12 o
 -10   4   0       63.16       65.26      7.19 o
  -9   4   0       95.45      106.14      3.93 o
  -8   4   0      189.66      181.67      4.00 o
  -7   4   0     1352.23     1353.40     61.90 o
  -6   4   0       57.46       49.30      3.67 o
  -5   4   0       36.77       33.98      2.12 o
  -4   4   0      174.73      158.67      2.54 o
  -3   4   0      464.51      434.35      2.94 o
  -2   4   0      368.76      329.67      3.83 o
  -1   4   0      101.50      114.06      2.38 o
   0   4   0      481.01      467.49      4.91 o
   1   4   0     2475.18     2601.46    105.54 o
   2   4   0     1233.57     1303.56     11.38 o
   3   4   0      221.87      225.85      7.07 o
   4   4   0      309.38      315.25      6.93 o
   5   4   0      108.28      123.75      3.06 o
   6   4   0       27.38       28.02      2.46 o
   7   4   0      718.05      733.70     20.13 o
   8   4   0       99.47       98.11      4.61 o
   9   4   0       26.51       32.86      4.90 o
 -12   5   0        7.19        4.39      6.40 o
 -11   5   0      177.35      193.89      9.97 o
 -10   5   0      104.25      113.44      8.43 o
  -9   5   0      573.98      629.52     13.59 o
  -8   5   0       28.86       47.37     12.09 o
  -7   5   0      391.83      381.57      5.11 o
  -6   5   0      171.66      145.01      4.99 o
  -5   5   0     1344.67     1304.86      6.92 o
  -4   5   0      687.89      669.66      4.73 o
  -3   5   0       12.97       28.50      1.60 o
  -2   5   0        5.52        0.75      1.23 o
  -1   5   0      231.32      204.38      3.43 o
   0   5   0      516.44      493.79      4.95 o
   1   5   0      626.91      611.91      7.81 o
   2   5   0      480.87      492.63      5.45 o
   3   5   0      223.00      209.77      3.15 o
   4   5   0      402.22      380.85      4.39 o
   5   5   0       12.85       14.77      2.53 o
   6   5   0       22.77       37.08      3.69 o
   7   5   0      166.29      222.71      8.61 o
   8   5   0       92.42       92.73      6.59 o
 -12   6   0       15.92       14.02      6.52 o
 -11   6   0        0.45       -1.94      6.10 o
 -10   6   0      125.21      129.32      8.71 o
  -9   6   0     1088.12     1064.93     17.07 o
  -8   6   0      274.08      303.99      4.96 o
  -7   6   0       56.85       70.87     11.80 o
  -6   6   0       58.18       59.22      2.32 o
  -5   6   0        0.82       -0.53      1.67 o
  -4   6   0      576.56      547.23      6.28 o
  -3   6   0       28.14       30.54      1.60 o
  -2   6   0       13.34       20.09      1.47 o
  -1   6   0      657.61      706.05     22.18 o
   0   6   0        5.88       10.31      2.48 o
   1   6   0       90.01       64.27      2.96 o
   2   6   0      168.69      142.15      5.97 o
   3   6   0      426.30      432.72      4.45 o
   4   6   0      443.63      484.59      6.88 o
   5   6   0      447.79      452.70     13.13 o
   6   6   0       40.69       36.96      5.76 o
   7   6   0       13.30       10.63      5.03 o
 -12   7   0        2.26       -1.18      6.90 o
 -11   7   0       44.35       47.19      8.00 o
 -10   7   0      305.37      341.95     11.75 o
  -9   7   0      228.90      241.34     10.04 o
  -8   7   0      282.87      253.64      9.49 o
  -7   7   0        5.67        3.09      1.91 o
  -6   7   0       93.86       86.31      2.80 o
  -5   7   0      171.72      172.81      3.30 o
  -4   7   0       32.27       42.46      2.00 o
  -3   7   0      658.78      648.85     12.76 o
  -2   7   0      103.48       95.20      4.63 o
  -1   7   0        1.54        1.63      2.17 o
   0   7   0      260.16      286.82      4.90 o
   1   7   0       43.72       46.90      3.33 o
   2   7   0       10.55       13.41      2.04 o
   3   7   0       49.57       40.25      3.46 o
   4   7   0      110.52      129.84      4.49 o
   5   7   0       12.91        3.25      5.11 o
   6   7   0        0.91       -2.04      5.27 o
 -11   8   0        8.70        8.92      7.30 o
 -10   8   0       91.30       90.39      8.23 o
  -9   8   0      120.01      128.02      8.23 o
  -8   8   0      579.57      601.44     22.29 o
  -7   8   0        6.97        7.11      2.21 o
  -6   8   0       58.88       53.77      2.74 o
  -5   8   0      569.22      551.96      7.71 o
  -4   8   0      353.95      357.70      7.49 o
  -3   8   0       32.39       32.44      2.24 o
  -2   8   0       87.74       85.57      3.56 o
  -1   8   0      141.57      118.21      4.00 o
   0   8   0     1177.06     1184.48      9.79 o
   1   8   0        1.20       -0.04      2.54 o
   2   8   0        4.80        1.89      2.90 o
   3   8   0      109.82      107.59     10.22 o
   4   8   0        2.30       -1.48      5.59 o
   5   8   0       74.51       74.20      7.15 o
 -11   9   0       22.39       31.99      7.16 o
 -10   9   0       86.38      101.90      8.56 o
  -9   9   0       87.18       96.12      7.97 o
  -8   9   0      101.03      106.13      5.28 o
  -7   9   0      475.45      523.48      5.98 o
  -6   9   0      515.71      544.55      5.95 o
  -5   9   0       33.96       33.81      2.33 o
  -4   9   0       69.81       64.95      2.86 o
  -3   9   0      302.25      316.40      4.87 o
  -2   9   0      177.65      167.99      5.53 o
  -1   9   0       86.05       83.85      3.82 o
   0   9   0       73.98       73.05      3.80 o
   1   9   0       25.35       27.04      3.21 o
   2   9   0      388.77      411.38     11.94 o
   3   9   0      149.24      157.59      8.90 o
   4   9   0       12.57       -1.26      6.18 o
 -11  10   0       29.16       32.51      7.65 o
 -10  10   0       41.84       39.29      7.46 o
  -9  10   0       92.24       91.34      7.64 o
  -8  10   0       94.39      102.54      5.19 o
  -7  10   0       94.31      101.33      3.51 o
  -6  10   0       95.19       97.00      3.48 o
  -5  10   0      102.72      106.25      3.63 o
  -4  10   0       77.47       78.45      3.27 o
  -3  10   0      237.67      228.45      6.73 o
  -2  10   0        9.30        4.99      2.94 o
  -1  10   0      118.09      132.17      8.09 o
   0  10   0       65.16       73.06      4.11 o
   1  10   0       41.22       47.70      7.39 o
   2  10   0       61.19       62.64      7.88 o
   3  10   0       88.00       98.09      8.83 o
 -10  11   0       29.27       36.35      7.13 o
  -9  11   0        1.41        3.30      3.75 o
  -8  11   0       59.66       65.57      4.74 o
  -7  11   0       40.36       38.51      3.93 o
  -6  11   0       24.37       15.88      2.81 o
  -5  11   0      150.56      135.63      5.60 o
  -4  11   0        0.74        1.62      3.37 o
  -3  11   0       21.76       23.71      3.52 o
  -2  11   0        5.61        7.88      3.21 o
  -1  11   0       99.05      103.69      4.62 o
   0  11   0       68.72       52.20      7.23 o
   1  11   0      142.69      112.79      8.29 o
   2  11   0        3.47        2.56      6.94 o
  -9  12   0        0.20       -1.27      3.73 o
  -8  12   0        7.40       10.31      3.94 o
  -7  12   0      116.90      126.34      5.12 o
  -6  12   0      195.74      186.60      4.64 o
  -5  12   0       64.57       64.97      4.46 o
  -4  12   0       59.63       46.93      6.42 o
  -3  12   0       20.30       11.01      3.30 o
  -2  12   0       58.24       47.41      7.53 o
  -1  12   0       87.83       74.00      8.44 o
   0  12   0      104.29      103.48      8.94 o
  -7  13   0       51.28       66.52      6.47 o
  -6  13   0       82.77       87.16      4.93 o
  -5  13   0       10.19       15.01      3.68 o
  -4  13   0        0.24        2.53      3.44 o
  -3  13   0       21.41       19.70      6.83 o
   2 -13   1       38.18       50.99      7.40 o
   3 -13   1       54.30       62.82      6.84 o
   4 -13   1        8.61        9.06      3.36 o
   5 -13   1       81.99       72.18      4.59 o
   6 -13   1       73.77       88.34      7.79 o
   7 -13   1        0.20       -0.25      3.35 o
  -1 -12   1       11.47       14.47      7.09 o
   0 -12   1        8.45        9.94      6.68 o
   1 -12   1       19.19       17.69      6.62 o
   2 -12   1        0.79        2.13      5.64 o
   3 -12   1       86.20       85.35      4.44 o
   4 -12   1        0.43        3.10      3.02 o
   5 -12   1       14.97       18.09      2.81 o
   6 -12   1        6.80        4.90      2.63 o
   7 -12   1        4.13        2.03      2.59 o
   8 -12   1      102.37      106.63      6.18 o
   9 -12   1        0.41       -1.03      5.80 o
  -2 -11   1       12.92       11.95      6.31 o
  -1 -11   1       84.90       81.63      8.32 o
   0 -11   1       30.67       31.08      7.02 o
   1 -11   1      245.59      237.74     10.20 o
   2 -11   1       18.28       10.67      2.99 o
   3 -11   1       51.95       50.82      6.61 o
   4 -11   1        0.37       -1.55      3.10 o
   5 -11   1      153.48      158.55      4.01 o
   6 -11   1       20.42       18.74      2.42 o
   7 -11   1        2.92        0.78      2.56 o
   8 -11   1       69.74       74.67      4.85 o
   9 -11   1        3.70        4.14      6.02 o
  10 -11   1       10.72       11.68      6.91 o
  -4 -10   1       81.73       81.66      7.89 o
  -3 -10   1       10.74       10.90      6.68 o
  -2 -10   1       72.05       67.45      7.11 o
  -1 -10   1      372.84      388.19     11.84 o
   0 -10   1      460.20      470.65      7.13 o
   1 -10   1        1.78        4.43      2.70 o
   2 -10   1       19.55       11.08      2.84 o
   3 -10   1        4.02        2.90      2.90 o
   4 -10   1      107.62      113.71      4.46 o
   5 -10   1      479.55      468.31      6.97 o
   6 -10   1      223.32      248.59      7.03 o
   7 -10   1      107.86      112.66      5.24 o
   8 -10   1       55.83       55.20      6.99 o
   9 -10   1        8.39       10.48      6.00 o
  10 -10   1        4.80        7.89      6.32 o
  -5  -9   1      120.31       96.99      8.28 o
  -4  -9   1      146.81      142.38      9.29 o
  -3  -9   1      124.46      116.63      8.25 o
  -2  -9   1      574.53      587.81     13.46 o
  -1  -9   1       29.62       25.06      2.89 o
   0  -9   1      287.72      299.37      6.41 o
   1  -9   1       29.96       33.47      2.96 o
   2  -9   1       25.58       24.98      2.88 o
   3  -9   1      182.97      185.57      3.28 o
   4  -9   1      373.93      365.13     10.11 o
   5  -9   1       84.08       79.19      2.70 o
   6  -9   1      538.46      554.75      6.11 o
   7  -9   1      154.75      177.91      4.07 o
   8  -9   1       98.95      106.33      7.41 o
   9  -9   1       56.46       73.23      7.66 o
  10  -9   1        2.57       -1.84      6.20 o
  11  -9   1        0.66       -2.85      7.41 o
  -6  -8   1       66.96       67.00      7.33 o
  -5  -8   1       29.66       24.00      6.55 o
  -4  -8   1      144.83      145.46      8.51 o
  -3  -8   1        5.30       10.57      6.15 o
  -2  -8   1        6.75        7.71      2.82 o
  -1  -8   1      208.43      216.67      9.48 o
   0  -8   1      408.28      399.38      8.37 o
   1  -8   1      120.93      113.35      3.56 o
   2  -8   1       51.96       47.80      2.49 o
   3  -8   1       25.72       24.37      1.92 o
   4  -8   1      840.27      841.11      6.47 o
   5  -8   1       94.28       80.31      2.58 o
   6  -8   1       71.32       74.72      3.01 o
   7  -8   1       51.93       49.02      3.27 o
   8  -8   1      179.95      184.34      5.38 o
   9  -8   1      106.58      119.68      8.48 o
  10  -8   1        1.12        2.27      6.42 o
  11  -8   1        1.50       -0.46      7.31 o
  -7  -7   1      102.35       86.26      7.12 o
  -6  -7   1      248.73      243.50      9.96 o
  -5  -7   1      105.32       70.72      6.95 o
  -4  -7   1       10.30       12.83      5.71 o
  -3  -7   1      240.23      244.82      3.79 o
  -2  -7   1       26.64       28.41      2.97 o
  -1  -7   1      366.73      420.14      5.44 o
   0  -7   1        8.32        3.41      2.02 o
   1  -7   1      259.91      276.04      3.71 o
   2  -7   1      620.85      611.49      5.45 o
   3  -7   1      237.04      253.80      3.39 o
   4  -7   1       43.16       36.72      1.96 o
   5  -7   1     1377.34     1391.19     23.28 o
   6  -7   1      774.64      770.89      6.50 o
   7  -7   1        5.66        5.38      2.60 o
   8  -7   1       55.89       57.86      3.33 o
   9  -7   1      295.34      294.91     10.37 o
  10  -7   1      134.21      129.50      8.91 o
  11  -7   1        0.59        0.41      6.23 o
  -8  -6   1       35.13       36.53      5.85 o
  -7  -6   1        3.56        1.39      4.74 o
  -6  -6   1        3.02        1.99      4.75 o
  -5  -6   1        7.97        5.94      2.81 o
  -4  -6   1      691.70      725.97      7.79 o
  -3  -6   1       16.81       11.08      1.84 o
  -2  -6   1       23.64       12.04      2.22 o
  -1  -6   1     1787.57     1752.98      9.43 o
   0  -6   1      122.85      104.83      2.90 o
   1  -6   1        2.88        4.51      1.53 o
   2  -6   1        6.52        4.06      1.38 o
   3  -6   1     1551.31     1594.46     13.31 o
   4  -6   1     1253.92     1232.48     11.63 o
   5  -6   1       25.26       29.90      2.21 o
   6  -6   1       13.24       14.58      2.86 o
   7  -6   1     1247.37     1297.22     13.28 o
   8  -6   1      157.27      156.44      4.30 o
   9  -6   1      294.99      320.41     10.86 o
  10  -6   1       15.25       15.22      6.19 o
  11  -6   1        1.24       -1.96      6.99 o
  -8  -5   1        6.21        6.40      5.08 o
  -7  -5   1       51.07       68.16      3.81 o
  -6  -5   1        2.08        1.51      2.29 o
  -5  -5   1      195.38      199.43      4.31 o
  -4  -5   1      396.84      381.04      5.12 o
  -3  -5   1       45.60       47.62      2.78 o
  -2  -5   1      386.17      376.74      4.96 o
  -1  -5   1      314.71      279.79      6.14 o
   0  -5   1      120.71       82.71      3.14 o
   1  -5   1     1337.18     1284.16      9.68 o
   2  -5   1     2551.38     2494.90      8.62 o
   3  -5   1      841.27      889.38      5.24 o
   4  -5   1      100.06       93.20      2.40 o
   5  -5   1      266.09      236.83      4.02 o
   6  -5   1      130.86      110.10      3.99 o
   7  -5   1     1242.76     1238.21    156.83 o
   8  -5   1      902.28      937.23      8.66 o
   9  -5   1      312.33      320.14     10.57 o
  10  -5   1       51.24       52.29      7.28 o
  11  -5   1       17.87        9.27      6.76 o
  -9  -4   1       39.28       50.01      5.82 o
  -8  -4   1       91.86       80.92      4.21 o
  -7  -4   1       53.13       48.78      3.18 o
  -6  -4   1       68.05       65.29      3.88 o
  -5  -4   1      628.64      690.31      5.81 o
  -4  -4   1      117.33      127.74      3.86 o
  -3  -4   1      184.98      172.96      5.61 o
  -2  -4   1     1129.68     1163.02     21.01 o
  -1  -4   1      656.32      660.28      4.69 o
   0  -4   1      187.48      188.51      4.16 o
   1  -4   1      161.57      159.25      1.77 o
   2  -4   1      367.03      362.56      2.58 o
   3  -4   1      160.31      132.12      2.47 o
   4  -4   1       48.03       50.87      2.18 o
   5  -4   1       40.71       64.88      2.52 o
   6  -4   1      339.86      340.10      9.84 o
   7  -4   1      557.55      603.19     24.61 o
   8  -4   1     1753.91     1826.04     25.15 o
   9  -4   1      236.49      258.58      9.48 o
  10  -4   1        5.10        4.19      5.90 o
  11  -4   1       31.26       24.37      6.95 o
 -10  -3   1       12.11       10.03      4.47 o
  -9  -3   1       29.46       24.40      3.54 o
  -8  -3   1       79.16       95.23      4.30 o
  -7  -3   1       36.22       30.37      3.29 o
  -6  -3   1        2.04        3.86      2.54 o
  -5  -3   1      407.69      392.92     15.13 o
  -4  -3   1       56.62       45.93      3.41 o
  -3  -3   1      949.01      982.83     12.95 o
  -2  -3   1       32.30       36.08      1.74 o
  -1  -3   1     2064.07     2138.80    309.34 o
   0  -3   1        3.26        3.07      0.77 o
   1  -3   1     2373.60     2320.11     11.53 o
   2  -3   1      158.85      177.84      2.60 o
   3  -3   1       42.28       41.45      1.71 o
   4  -3   1       28.39       19.53      1.80 o
   5  -3   1      117.06      139.54      3.16 o
   6  -3   1      478.18      555.11     26.80 o
   7  -3   1      365.56      417.29     12.47 o
   8  -3   1      173.93      152.11      3.17 o
   9  -3   1        0.62       -1.62      2.68 o
  10  -3   1      129.12      144.59      8.02 o
  11  -3   1       12.00        9.64      5.75 o
 -10  -2   1        1.55       -2.50      3.00 o
  -9  -2   1       52.79       56.30      5.58 o
  -8  -2   1      776.53      779.39     14.21 o
  -7  -2   1       54.24       50.49      3.35 o
  -6  -2   1        4.16        5.58      2.51 o
  -5  -2   1     1027.25     1044.09      7.88 o
  -4  -2   1      429.75      439.86      5.04 o
  -3  -2   1      424.03      431.61      4.41 o
  -2  -2   1        1.68        3.75      1.91 o
  -1  -2   1      717.07      662.26     13.12 o
   0  -2   1     2278.51     2392.16     11.30 o
   1  -2   1      731.59      801.14      5.20 o
   2  -2   1      676.01      727.80     13.16 o
   3  -2   1       89.53       79.49      1.93 o
   4  -2   1      813.56      785.98      7.19 o
   5  -2   1     1422.18     1368.44     25.44 o
   6  -2   1      516.28      569.97      4.52 o
   7  -2   1       28.01       31.74      1.96 o
   8  -2   1        1.43        1.51      1.75 o
   9  -2   1        2.56        4.85      2.97 o
  10  -2   1      164.54      152.15      8.27 o
  11  -2   1       90.94       96.74      7.79 o
 -11  -1   1       57.81       54.78      6.32 o
 -10  -1   1      100.46      102.19      4.38 o
  -9  -1   1      218.94      212.16     16.79 o
  -8  -1   1      589.22      562.40      7.54 o
  -7  -1   1      128.86      127.68      4.00 o
  -6  -1   1        1.83        3.14      2.36 o
  -5  -1   1      273.54      317.26      5.72 o
  -4  -1   1     2681.82     2930.56     35.38 o
  -3  -1   1      627.92      611.11      4.64 o
  -2  -1   1     9666.81     9551.95     29.41 o
  -1  -1   1        2.90       14.13      1.20 o
   2  -1   1       11.58       10.46      0.64 o
   3  -1   1     3023.01     3254.41     16.87 o
   4  -1   1       14.61        5.35      1.17 o
   5  -1   1      203.36      215.13      4.47 o
   6  -1   1      157.44      158.18      2.81 o
   7  -1   1       94.74       83.13      3.28 o
   8  -1   1      214.32      203.52      3.75 o
   9  -1   1      405.63      426.55     31.62 o
  10  -1   1       54.91       59.23      6.36 o
  11  -1   1      134.97      139.92      8.23 o
 -11   0   1       79.14       65.76      6.85 o
 -10   0   1      204.04      197.20      5.78 o
  -9   0   1      864.22      832.69      9.34 o
  -8   0   1      199.41      188.01      5.90 o
  -7   0   1       19.22       20.51      2.68 o
  -6   0   1      142.18      135.85     10.37 o
  -5   0   1      779.20      765.80      6.34 o
  -4   0   1     3273.04     3476.60     11.48 o
  -3   0   1     1683.06     1833.39     15.87 o
  -2   0   1      684.92      688.91     14.04 o
   1   0   1      483.80      579.05      2.37 o
   2   0   1     6281.06     6680.63     12.75 o
   3   0   1     1331.63     1387.55     27.58 o
   4   0   1     1519.99     1878.22     40.16 o
   5   0   1      290.30      320.14      4.16 o
   6   0   1      728.34      770.68      7.78 o
   7   0   1       39.20       43.06      2.33 o
   8   0   1       37.65       40.56      2.48 o
   9   0   1      240.22      224.59      5.76 o
  10   0   1      120.83      144.93      7.64 o
 -11   1   1       24.02       10.48      5.40 o
 -10   1   1       38.44       40.87      3.54 o
  -9   1   1      127.09      120.62      4.36 o
  -8   1   1      253.87      260.27      3.90 o
  -7   1   1      254.86      237.28      7.07 o
  -6   1   1      282.63      297.74      3.39 o
  -5   1   1      218.31      207.42      4.96 o
  -4   1   1      131.55      121.73      2.05 o
  -3   1   1      994.71      932.50     17.00 o
  -2   1   1      542.68      546.10      7.92 o
   0   1   1     1181.60     1188.94     16.21 o
   1   1   1      572.34      580.54     22.99 o
   2   1   1       27.37       31.59      1.23 o
   3   1   1       52.03       66.12      2.48 o
   4   1   1      178.73      169.96      6.43 o
   5   1   1      530.63      509.14      5.37 o
   6   1   1      262.06      266.79      6.09 o
   7   1   1        2.68        0.94      2.38 o
   8   1   1        0.52        0.70      2.45 o
   9   1   1       89.39       97.79      4.49 o
  10   1   1       67.46       72.65      6.13 o
 -12   2   1      161.03      177.66      9.57 o
 -11   2   1        1.07       -2.40      6.00 o
 -10   2   1       85.50       81.33      3.96 o
  -9   2   1       97.58       96.39      4.06 o
  -8   2   1        1.58        1.03      1.67 o
  -7   2   1      169.46      156.16      4.44 o
  -6   2   1      127.18      125.16      2.76 o
  -5   2   1      160.57      129.67      2.48 o
  -4   2   1       11.56        5.07      0.77 o
  -3   2   1     1132.31     1154.28      6.43 o
  -2   2   1     2233.78     2184.18     18.03 o
  -1   2   1    38129.11    35349.07    370.46 o
   0   2   1      266.88      245.02      3.14 o
   1   2   1      346.19      398.45      9.80 o
   2   2   1        1.09        2.61      1.01 o
   3   2   1       17.36       11.05      1.65 o
   4   2   1      381.09      405.30      7.87 o
   5   2   1        1.80        0.80      2.01 o
   6   2   1        0.80       -1.04      2.32 o
   7   2   1      439.54      434.34      8.20 o
   8   2   1       22.75       22.30      2.87 o
 -12   3   1       57.92       64.65      8.18 o
 -11   3   1      209.95      238.83     10.20 o
 -10   3   1      252.21      257.34     14.98 o
  -9   3   1       46.30       46.85      3.60 o
  -8   3   1       33.84       45.43      3.22 o
  -7   3   1      465.00      461.71      4.78 o
  -6   3   1        3.33        2.00      1.18 o
  -5   3   1       21.28       23.48      1.21 o
  -4   3   1      188.59      204.78      2.14 o
  -3   3   1      365.59      353.13      6.45 o
  -2   3   1     7094.06     6738.90     23.25 o
  -1   3   1    10245.89     9867.37     12.08 o
   0   3   1     1059.34      996.14     18.40 o
   1   3   1      838.00      889.06     18.32 o
   2   3   1       60.70       55.44      2.25 o
   3   3   1       43.72       45.28      1.78 o
   4   3   1       86.75       94.11      2.45 o
   5   3   1      397.35      400.16      5.57 o
   6   3   1      315.28      307.04      6.00 o
   7   3   1      132.32      118.80      3.91 o
   8   3   1      102.39      111.29      7.75 o
   9   3   1       68.68       76.01      6.89 o
 -12   4   1       70.77       56.05      8.02 o
 -11   4   1      158.65      168.85      9.70 o
 -10   4   1        1.09        0.75      2.80 o
  -9   4   1      145.28      128.89      8.34 o
  -8   4   1       59.47       72.13      7.06 o
  -7   4   1      586.08      555.76      7.42 o
  -6   4   1      438.77      376.94      5.65 o
  -5   4   1      408.15      401.86      9.18 o
  -4   4   1      293.46      286.60      2.84 o
  -3   4   1        4.88        3.53      1.05 o
  -2   4   1     7269.55     7180.03     55.38 o
  -1   4   1     1341.74     1265.34      5.02 o
   0   4   1       88.34      106.06      2.80 o
   1   4   1       12.70       16.24      2.34 o
   2   4   1     1391.31     1500.45     19.52 o
   3   4   1     1559.21     1659.70     16.79 o
   4   4   1      394.77      419.51      6.08 o
   5   4   1       62.98       58.30      2.56 o
   6   4   1      509.26      510.21     11.04 o
   7   4   1      517.47      525.94      9.30 o
   8   4   1       59.26       76.84      4.33 o
 -12   5   1       75.39       76.07      8.42 o
 -11   5   1       11.06        9.89      6.39 o
 -10   5   1      183.99      181.53      9.48 o
  -9   5   1      241.87      244.02      9.59 o
  -8   5   1      980.54     1067.64     15.46 o
  -7   5   1        8.95        6.33      1.45 o
  -6   5   1       11.32        7.28      1.39 o
  -5   5   1      399.69      347.48      3.52 o
  -4   5   1      811.56      810.57      9.88 o
  -3   5   1      447.46      399.96      4.53 o
  -2   5   1        4.10        5.90      1.45 o
  -1   5   1       61.87       36.63      4.28 o
   0   5   1      503.66      463.70      5.28 o
   1   5   1      559.57      487.97     58.33 o
   2   5   1     1198.14     1333.41     26.34 o
   3   5   1        8.14        6.37      1.59 o
   4   5   1      174.82      170.28      3.19 o
   5   5   1        1.58        1.50      3.06 o
   6   5   1       87.07      102.50      7.44 o
   7   5   1      114.67      129.99      5.74 o
   8   5   1       15.27       12.72      4.75 o
 -12   6   1       43.75       46.97      7.99 o
 -11   6   1        0.61       -0.45      7.07 o
 -10   6   1       48.88       56.27      7.36 o
  -9   6   1       37.25       49.58      7.28 o
  -8   6   1      559.22      567.09     11.99 o
  -7   6   1        6.31        6.48      1.55 o
  -6   6   1        6.46        3.73      1.49 o
  -5   6   1        4.70        2.90      1.60 o
  -4   6   1       26.92       25.05      2.04 o
  -3   6   1        1.87        2.28      1.61 o
  -2   6   1        2.90        2.60      1.41 o
  -1   6   1      127.57      120.05      3.40 o
   0   6   1      631.10      658.80     12.75 o
   1   6   1      376.80      338.14      7.19 o
   2   6   1      166.58      161.48      5.24 o
   3   6   1        3.88        6.03      3.93 o
   4   6   1        0.75        1.47      3.11 o
   5   6   1       84.73       73.33      4.36 o
   6   6   1      142.28      120.88      5.35 o
   7   6   1       12.37       19.92      5.24 o
 -12   7   1       65.42       60.92      8.61 o
 -11   7   1       29.23       23.51      7.79 o
 -10   7   1      340.34      351.79     11.58 o
  -9   7   1      131.70      125.68      8.27 o
  -8   7   1       76.99       77.80      6.95 o
  -7   7   1        0.91        1.59      1.73 o
  -6   7   1       42.61       41.87      2.28 o
  -5   7   1       12.67       13.65      1.99 o
  -4   7   1       54.25       44.85      2.38 o
  -3   7   1       34.12       31.14      2.04 o
  -2   7   1       50.99       50.66      2.12 o
  -1   7   1       47.01       49.11      3.20 o
   0   7   1      229.41      244.59      5.61 o
   1   7   1      120.50      127.95      7.24 o
   2   7   1       31.20       31.01      3.45 o
   3   7   1      225.46      206.52     21.67 o
   4   7   1      127.74      118.90      4.68 o
   5   7   1       91.64      106.01      7.15 o
   6   7   1      137.81      144.08      8.02 o
 -12   8   1        0.58       -3.39      7.12 o
 -11   8   1      330.28      330.38     11.88 o
 -10   8   1      445.11      439.17     12.42 o
  -9   8   1      267.34      287.06      7.08 o
  -8   8   1        6.36        3.30      3.80 o
  -7   8   1       82.40       84.15      4.56 o
  -6   8   1      386.36      390.92     10.32 o
  -5   8   1      762.40      768.17      9.02 o
  -4   8   1       18.36       12.56      2.25 o
  -3   8   1       26.59       21.02      2.05 o
  -2   8   1      129.65      126.94      4.28 o
  -1   8   1      116.25      106.55      4.67 o
   0   8   1      170.95      172.35      4.75 o
   1   8   1      117.40      120.76      5.86 o
   2   8   1      298.78      324.54     13.48 o
   3   8   1      307.13      321.47     12.16 o
   4   8   1      264.63      272.61      9.96 o
   5   8   1        5.02        8.90      5.69 o
 -11   9   1      462.12      562.24     14.81 o
 -10   9   1       52.49       58.70      7.10 o
  -9   9   1        9.26        9.04      4.01 o
  -8   9   1      192.62      220.89     13.39 o
  -7   9   1      356.66      409.61      7.64 o
  -6   9   1        1.95        2.22      3.07 o
  -5   9   1       11.71        9.57      2.42 o
  -4   9   1       67.76       63.13      3.63 o
  -3   9   1      286.18      297.52      5.92 o
  -2   9   1        4.75        3.90      3.18 o
  -1   9   1      139.15      137.58      4.71 o
   0   9   1      111.58      105.36      4.39 o
   1   9   1       65.89       71.42      4.16 o
   2   9   1      134.99      135.96      4.98 o
   3   9   1        3.82        3.87      6.33 o
   4   9   1        1.92        7.61      5.49 o
 -11  10   1       23.72       38.26      7.62 o
 -10  10   1      177.29      196.33      9.66 o
  -9  10   1      125.10      127.64      5.65 o
  -8  10   1        5.43        6.89      3.92 o
  -7  10   1       43.37       38.49      3.87 o
  -6  10   1       70.64       77.60      6.70 o
  -5  10   1      100.72      112.07      4.42 o
  -4  10   1        1.38        0.60      2.15 o
  -3  10   1       47.76       46.98      3.89 o
  -2  10   1      174.47      171.53      5.45 o
  -1  10   1      393.51      392.88     15.56 o
   0  10   1       27.24       21.48      3.45 o
   1  10   1      104.38       97.84      4.57 o
   2  10   1       80.45       86.31      8.36 o
   3  10   1        0.41       -2.00      6.28 o
 -10  11   1       63.16       68.73      5.00 o
  -9  11   1       53.21       48.50      4.59 o
  -8  11   1       35.65       41.19      4.21 o
  -7  11   1       65.22       57.52      4.23 o
  -6  11   1        2.22       -0.38      2.96 o
  -5  11   1       58.17       57.07      4.37 o
  -4  11   1      108.45      102.86      4.89 o
  -3  11   1       18.90       10.35      3.64 o
  -2  11   1      112.70      104.44     10.22 o
  -1  11   1        0.51       -0.06      3.27 o
   0  11   1        1.63        4.09      6.61 o
   1  11   1       79.56       78.57      8.47 o
  -9  12   1       83.29       81.00      6.44 o
  -8  12   1       98.39      110.14      5.13 o
  -7  12   1       49.46       52.16      6.20 o
  -6  12   1       37.82       44.75      4.42 o
  -5  12   1       29.60       26.47      4.14 o
  -4  12   1      132.77      113.17     13.88 o
  -3  12   1       39.17       35.95      3.94 o
  -2  12   1       70.95       75.38      6.79 o
  -1  12   1       34.56       30.82      7.55 o
  -6  13   1       49.82       47.84      4.59 o
  -5  13   1        1.03        0.99      3.55 o
  -4  13   1       36.54       42.79      4.31 o
   1 -13   2       21.94       21.88      7.07 o
   2 -13   2       32.69       39.54      7.32 o
   3 -13   2       37.01       38.93      6.85 o
   4 -13   2       54.40       60.20      6.96 o
   5 -13   2       61.97       61.28      4.23 o
   6 -13   2       93.76       93.21      3.37 o
   7 -13   2        2.03        1.68      2.76 o
  -1 -12   2       10.43        4.77      6.99 o
   0 -12   2       32.45       29.65      7.39 o
   1 -12   2       36.28       30.95      6.34 o
   2 -12   2       27.97       19.76      6.91 o
   3 -12   2        2.65       -3.94      6.11 o
   4 -12   2       43.27       49.26      8.04 o
   5 -12   2       58.85       58.57      2.90 o
   6 -12   2       12.98       15.14      2.50 o
   7 -12   2        1.27        0.85      2.76 o
   8 -12   2       49.11       52.89      6.54 o
   9 -12   2        1.45       -2.13      5.92 o
  -3 -11   2        5.07        0.86      6.84 o
  -2 -11   2        1.40       -2.01      6.66 o
  -1 -11   2        0.28       -3.04      6.39 o
   0 -11   2       71.75       73.98      7.76 o
   1 -11   2       56.90       63.21      7.08 o
   2 -11   2        3.18        3.38      2.64 o
   3 -11   2       37.39       31.09      2.92 o
   4 -11   2      241.12      231.88      4.72 o
   5 -11   2       15.73       19.10      2.43 o
   6 -11   2       43.61       41.49      2.69 o
   7 -11   2       60.56       59.41      4.07 o
   8 -11   2      222.12      215.83      9.36 o
   9 -11   2        1.27        0.45      6.57 o
  10 -11   2       66.21       64.40      8.09 o
  -4 -10   2      422.12      449.14     13.50 o
  -3 -10   2        5.32        5.88      5.79 o
  -2 -10   2       89.76      101.14      7.86 o
  -1 -10   2       49.73       51.78      7.32 o
   0 -10   2       13.50       13.62      5.67 o
   1 -10   2       83.42       76.95      7.10 o
   2 -10   2       58.11       66.37      3.08 o
   3 -10   2        4.07        4.77      2.27 o
   4 -10   2      376.16      394.52      8.37 o
   5 -10   2      140.88      151.63      4.01 o
   6 -10   2       53.46       64.66      2.76 o
   7 -10   2      147.47      157.52      5.11 o
   8 -10   2        0.70        1.02      3.09 o
   9 -10   2       50.85       50.90      7.45 o
  10 -10   2       71.74       75.06      7.83 o
  -5  -9   2        6.03        8.97      6.26 o
  -4  -9   2       54.96       51.37      7.88 o
  -3  -9   2      281.58      282.44     10.66 o
  -2  -9   2      383.45      364.63     11.12 o
  -1  -9   2      102.32       96.07      7.21 o
   0  -9   2       87.79       78.57      6.67 o
   1  -9   2       30.66       27.85      2.55 o
   2  -9   2        0.90        0.27      2.04 o
   3  -9   2       10.93       13.78      1.97 o
   4  -9   2      624.29      666.29     10.36 o
   5  -9   2      110.68      106.80      2.84 o
   6  -9   2       75.98       78.19      3.31 o
   7  -9   2       21.61       32.18      3.62 o
   8  -9   2       11.12        5.60      2.89 o
   9  -9   2      271.66      264.03     10.38 o
  10  -9   2        4.62        1.81      6.02 o
  11  -9   2       76.62       77.20      8.97 o
  -6  -8   2       45.97       44.15      7.13 o
  -5  -8   2      165.13      144.52      8.24 o
  -4  -8   2       16.24        9.33      6.27 o
  -3  -8   2      133.21      135.61      8.29 o
  -2  -8   2      175.42      179.74      8.20 o
  -1  -8   2      475.33      501.29      5.86 o
   0  -8   2       13.08       11.32      2.03 o
   1  -8   2       21.65       26.47      2.06 o
   2  -8   2        1.16        0.85      1.78 o
   3  -8   2      211.79      214.76      3.24 o
   4  -8   2      304.14      301.19      7.25 o
   5  -8   2        0.52        0.63      1.84 o
   6  -8   2       23.56       20.47      3.10 o
   7  -8   2      286.27      290.95      5.96 o
   8  -8   2        2.99        1.11      2.83 o
   9  -8   2        1.80        3.48      6.43 o
  10  -8   2        2.74        1.20      5.91 o
  11  -8   2       39.75       47.39      7.85 o
  -7  -7   2        7.09        2.01      5.87 o
  -6  -7   2      295.37      291.45     10.19 o
  -5  -7   2      350.67      412.71      7.74 o
  -4  -7   2      179.31      178.57     10.94 o
  -3  -7   2      269.27      251.15      4.39 o
  -2  -7   2       12.25       14.84      2.64 o
  -1  -7   2      296.79      330.78      5.14 o
   0  -7   2        0.81        1.22      1.48 o
   1  -7   2       57.73       66.65      2.25 o
   2  -7   2      186.39      190.25      2.76 o
   3  -7   2       99.88       97.89      2.79 o
   4  -7   2        9.84        4.16      1.59 o
   5  -7   2     1111.23     1148.41      9.29 o
   6  -7   2      142.75      172.70      5.29 o
   7  -7   2      311.82      310.55      5.80 o
   8  -7   2       55.03       53.40      5.31 o
   9  -7   2      180.15      173.38      9.39 o
  10  -7   2        4.76        5.46      6.09 o
  11  -7   2       10.86       10.12      6.87 o
  -8  -6   2       12.14       18.38      5.85 o
  -7  -6   2      308.16      297.20     10.22 o
  -6  -6   2      153.20      137.07      4.81 o
  -5  -6   2       41.35       35.49      3.56 o
  -4  -6   2      204.41      202.39      3.42 o
  -3  -6   2      232.92      206.75      3.69 o
  -2  -6   2      830.33      765.79      8.88 o
  -1  -6   2      819.52      764.62     23.19 o
   0  -6   2       50.08       46.44      1.76 o
   1  -6   2       64.55       71.67      2.07 o
   2  -6   2      193.69      180.86      2.50 o
   3  -6   2     2735.71     2743.49     10.75 o
   4  -6   2      845.50      852.55      9.44 o
   5  -6   2      728.55      761.08     11.95 o
   6  -6   2      330.07      341.74      6.55 o
   7  -6   2      158.11      174.34     10.31 o
   8  -6   2      176.92      182.80      4.81 o
   9  -6   2        0.69        1.44      6.27 o
  10  -6   2        9.20       16.03      6.99 o
  11  -6   2       79.93       79.07      7.71 o
  -9  -5   2      270.52      276.40     10.43 o
  -8  -5   2      190.73      192.04      5.70 o
  -7  -5   2      106.47      108.40      9.68 o
  -6  -5   2        3.53        5.42      3.31 o
  -5  -5   2      175.59      184.39      4.22 o
  -4  -5   2       87.01       73.96      2.50 o
  -3  -5   2      121.84      117.78      5.40 o
  -2  -5   2     1244.66     1302.23     43.13 o
  -1  -5   2      869.59      849.64     11.35 o
   0  -5   2     1099.76     1012.39     14.44 o
   1  -5   2      859.43      820.20     15.88 o
   2  -5   2       62.15       60.88      1.63 o
   3  -5   2      217.57      233.38      4.13 o
   4  -5   2     3896.22     3864.66     52.18 o
   5  -5   2      738.58      740.42      7.01 o
   6  -5   2      190.46      176.44      7.99 o
   7  -5   2       20.64       19.05      2.99 o
   8  -5   2      320.41      334.73     10.72 o
   9  -5   2      299.89      317.27      6.90 o
  10  -5   2       39.29       36.93      7.25 o
  11  -5   2       34.88       27.74      6.77 o
  -9  -4   2        4.22        3.09      3.38 o
  -8  -4   2      151.51      137.85      4.96 o
  -7  -4   2        1.83        0.43      3.34 o
  -6  -4   2       12.27       15.58      3.27 o
  -5  -4   2     1045.61     1095.07      6.90 o
  -4  -4   2      212.67      229.71      3.22 o
  -3  -4   2      296.28      292.08      6.09 o
  -2  -4   2     2243.95     2221.01     24.95 o
  -1  -4   2       10.52       11.97      0.97 o
   0  -4   2     1315.79     1419.47     17.92 o
   1  -4   2      149.80      146.31      1.72 o
   2  -4   2      782.86      727.50      8.31 o
   3  -4   2       12.77        9.06      1.21 o
   4  -4   2        5.84        4.65      2.11 o
   5  -4   2      127.86      130.49      6.24 o
   6  -4   2      561.66      534.93      6.30 o
   7  -4   2      223.03      199.38      3.54 o
   8  -4   2      541.77      558.02     10.04 o
   9  -4   2        2.81        4.42      2.90 o
  10  -4   2        9.78        3.02      6.18 o
  11  -4   2      112.05      119.72      8.46 o
 -10  -3   2       41.61       26.48      3.76 o
  -9  -3   2        1.39       -0.36      3.13 o
  -8  -3   2       36.80       54.94      4.03 o
  -7  -3   2      113.57      101.29      4.22 o
  -6  -3   2        9.26       14.04      3.22 o
  -5  -3   2      847.24      783.79      7.51 o
  -4  -3   2      673.69      686.87      6.60 o
  -3  -3   2        1.37        2.93      2.91 o
  -2  -3   2      104.04       87.50      1.55 o
  -1  -3   2      466.13      477.51      4.06 o
   0  -3   2     2208.02     2315.69     27.29 o
   1  -3   2      185.00      197.68      3.46 o
   2  -3   2       65.95       76.46      1.35 o
   3  -3   2     1239.91     1231.00     17.67 o
   4  -3   2       33.93       18.65      2.19 o
   5  -3   2       21.52       22.20      2.43 o
   6  -3   2       49.83       67.53      1.92 o
   7  -3   2      669.72      665.74     10.58 o
   8  -3   2      963.00      947.66      9.47 o
   9  -3   2        0.84        0.74      2.86 o
  10  -3   2       15.56        6.38      5.38 o
  11  -3   2        2.45       -4.02      6.16 o
 -10  -2   2      136.48      129.82      7.42 o
  -9  -2   2      113.06      118.68      4.71 o
  -8  -2   2       39.62       32.37      4.61 o
  -7  -2   2       19.61       15.99      3.06 o
  -6  -2   2     1692.37     1712.52     24.51 o
  -5  -2   2        0.97        4.95      2.45 o
  -4  -2   2       91.80       81.48      4.28 o
  -3  -2   2     1773.82     1715.56      8.49 o
  -2  -2   2     1399.60     1409.49     14.94 o
  -1  -2   2     2848.57     2882.75     35.06 o
   0  -2   2     1421.83     1514.53      9.63 o
   1  -2   2     8664.73     8451.45     35.86 o
   2  -2   2     4257.25     4202.89     22.80 o
   3  -2   2       25.22       20.60      1.34 o
   4  -2   2     2321.78     2707.65     11.27 o
   5  -2   2      799.54      846.77     11.80 o
   6  -2   2     3045.79     3277.84     20.05 o
   7  -2   2     1565.44     1631.29      9.17 o
   8  -2   2       44.62       65.30      4.74 o
   9  -2   2        6.41        6.38      3.27 o
  10  -2   2       62.11       58.01      6.49 o
  11  -2   2       27.10       23.43      6.38 o
 -11  -1   2       37.29       38.07      6.64 o
 -10  -1   2       12.77       11.26      3.34 o
  -9  -1   2      171.88      186.72      5.49 o
  -8  -1   2      119.79      122.37      4.44 o
  -7  -1   2      137.33      137.37      4.21 o
  -6  -1   2      400.94      426.27      5.82 o
  -5  -1   2      194.74      219.06      8.87 o
  -4  -1   2     1787.51     1896.70      9.34 o
  -3  -1   2     1585.52     1541.80      7.50 o
  -2  -1   2     5924.80     5605.70     34.17 o
  -1  -1   2     1367.79     1288.62      7.20 o
   0  -1   2      259.15      270.66      3.30 o
   1  -1   2     2183.59     2274.77     20.83 o
   2  -1   2     1927.98     2000.79     26.30 o
   3  -1   2        6.36        7.15      0.80 o
   4  -1   2      479.31      411.74      7.51 o
   5  -1   2     1556.99     1637.17     26.55 o
   6  -1   2     1420.10     1426.85     19.79 o
   7  -1   2      308.25      281.77      3.91 o
   8  -1   2       11.59       21.40      3.38 o
   9  -1   2      356.90      369.85      7.09 o
  10  -1   2       46.12       41.09      5.87 o
 -11   0   2        1.56        1.39      3.08 o
 -10   0   2      217.51      221.99     11.77 o
  -9   0   2      428.61      428.05      8.58 o
  -8   0   2       66.39       63.12      3.73 o
  -7   0   2      107.12      126.37     23.94 o
  -6   0   2      633.93      615.21      6.48 o
  -5   0   2     2107.47     2206.55     10.67 o
  -4   0   2      601.32      645.05      7.99 o
  -3   0   2        7.65        1.98      1.05 o
  -2   0   2      191.93      220.51      1.54 o
  -1   0   2     6217.59     6376.69     26.37 o
   0   0   2     1013.75     1067.60      4.54 o
   1   0   2     1000.03     1048.65      9.05 o
   2   0   2     1368.76     1369.97     10.30 o
   3   0   2      680.93      688.09      6.11 o
   4   0   2     1100.80     1198.26     57.55 o
   5   0   2      326.53      396.80      6.86 o
   6   0   2       71.20       69.68      2.39 o
   7   0   2       49.83       47.45      2.52 o
   8   0   2        1.87        5.88      3.14 o
   9   0   2       94.00       81.56      6.53 o
  10   0   2       90.78      104.85      6.86 o
 -11   1   2       51.74       53.51      3.86 o
 -10   1   2      287.49      280.41      6.34 o
  -9   1   2      182.48      167.80      5.08 o
  -8   1   2      111.43      121.40      2.81 o
  -7   1   2      263.36      261.10      4.06 o
  -6   1   2      577.43      597.90     10.27 o
  -5   1   2      949.34      938.82     11.89 o
  -4   1   2      226.85      204.32      7.26 o
  -3   1   2     1233.43     1181.90      5.91 o
  -2   1   2     4337.12     4193.35     82.66 o
  -1   1   2     1328.99     1275.90     12.65 o
   0   1   2       83.03       55.97      1.61 o
   1   1   2      623.61      626.36     12.71 o
   2   1   2      599.71      735.76      4.23 o
   3   1   2      171.34      218.67      5.26 o
   4   1   2      140.29      137.56      3.29 o
   5   1   2      400.28      399.08      4.82 o
   6   1   2        1.57        0.40      2.12 o
   7   1   2       25.00       23.37      2.49 o
   8   1   2      215.31      233.53      8.95 o
   9   1   2       43.48       59.51      6.63 o
 -12   2   2       20.01       13.33      6.77 o
 -11   2   2       46.22       48.68      4.06 o
 -10   2   2      440.48      412.10      9.37 o
  -9   2   2      370.15      354.63     17.79 o
  -8   2   2      157.94      152.58      4.50 o
  -7   2   2       53.03       55.90      1.88 o
  -6   2   2      970.48      974.33      5.05 o
  -5   2   2      349.36      342.00      5.48 o
  -4   2   2       50.49       53.26      2.49 o
  -3   2   2       39.25       69.01      7.11 o
  -2   2   2    11315.52    10776.99     69.39 o
  -1   2   2     6736.14     6841.01     33.99 o
   0   2   2     2718.18     2765.58     21.38 o
   1   2   2      127.04      111.37      4.13 o
   2   2   2      107.83       93.98      2.71 o
   3   2   2       26.15       11.77      1.30 o
   4   2   2      264.44      282.21      8.08 o
   5   2   2       80.67       83.25      2.84 o
   6   2   2        7.62        6.83      2.24 o
   7   2   2      164.82      169.70      4.23 o
   9   2   2       84.27      109.98      7.54 o
 -12   3   2       12.99       13.14      6.13 o
 -11   3   2       92.02      107.30      4.82 o
 -10   3   2      119.03      112.68      4.70 o
  -9   3   2      623.58      595.37     12.66 o
  -8   3   2      616.80      620.94     12.23 o
  -7   3   2        0.68        2.63      1.23 o
  -6   3   2        1.03        1.25      0.58 o
  -5   3   2       45.94       35.00      1.74 o
  -4   3   2     3703.59     3806.86     42.83 o
  -3   3   2      824.78      783.50      8.30 o
  -2   3   2     5709.13     5681.00     20.16 o
  -1   3   2     2168.72     2180.57     18.01 o
   0   3   2      175.41      179.16      3.17 o
   1   3   2      716.02      716.03      6.33 o
   2   3   2       87.14       83.80      2.85 o
   3   3   2        0.66        2.08      1.36 o
   4   3   2      766.50      763.92      6.39 o
   5   3   2      275.63      284.28      4.02 o
   6   3   2       44.30       46.71      2.55 o
   7   3   2       96.21       95.52      4.34 o
   8   3   2       60.35       80.64      7.36 o
 -12   4   2        4.91        2.16      6.21 o
 -11   4   2      230.59      222.87      5.94 o
 -10   4   2      159.60      146.36      8.51 o
  -9   4   2       13.19       13.65      6.68 o
  -8   4   2      450.17      406.17     10.36 o
  -7   4   2      455.77      390.04     10.37 o
  -6   4   2      751.53      740.39      8.25 o
  -5   4   2      258.45      228.15      2.42 o
  -4   4   2        1.03        2.82      1.95 o
  -3   4   2     2933.52     2905.02     10.64 o
  -2   4   2     5926.38     5965.89     24.91 o
  -1   4   2        0.94        0.50      0.88 o
   0   4   2      929.55      911.41     23.24 o
   1   4   2       26.50       21.35      2.42 o
   2   4   2       66.31       50.97      1.40 o
   3   4   2      144.78      145.20      2.50 o
   4   4   2      351.78      389.09      4.29 o
   5   4   2      362.43      409.16      6.77 o
   6   4   2       98.06      105.68      7.96 o
   7   4   2       15.22       19.03      3.56 o
   8   4   2       11.88       11.46      5.65 o
 -12   5   2      161.40      177.22      9.74 o
 -11   5   2       24.99       25.36      7.42 o
 -10   5   2        9.53        7.64      6.22 o
  -9   5   2        0.70        1.44      5.54 o
  -8   5   2      113.12      106.58      9.15 o
  -7   5   2       11.32        8.75      1.03 o
  -6   5   2      222.44      228.42      2.79 o
  -5   5   2      385.82      352.33      5.10 o
  -4   5   2      178.09      219.88      5.80 o
  -3   5   2     2363.42     2366.71      9.93 o
  -2   5   2     1935.17     1924.40     30.07 o
  -1   5   2        8.44        3.26      2.42 o
   0   5   2      195.72      163.54      3.89 o
   1   5   2       31.89       27.78      2.71 o
   2   5   2      138.79      149.62      6.85 o
   3   5   2       76.88       74.83      4.00 o
   4   5   2        3.31        5.14      3.17 o
   5   5   2      128.96      126.29      7.48 o
   6   5   2       61.02       67.78      4.42 o
   7   5   2       42.18       49.98      5.54 o
 -12   6   2       75.52       64.90      8.51 o
 -11   6   2       26.69       37.51      7.98 o
 -10   6   2        3.53        0.00      6.63 o
  -9   6   2        5.44        6.17      5.58 o
  -8   6   2       53.61       47.95      4.27 o
  -7   6   2        1.40        2.47      1.29 o
  -6   6   2       58.33       52.86      3.44 o
  -5   6   2        0.58        1.80      2.44 o
  -4   6   2        2.30        2.30      1.83 o
  -3   6   2     1939.26     1937.58     16.07 o
  -2   6   2      284.02      270.73      4.55 o
  -1   6   2       13.88       15.35      2.67 o
   0   6   2        0.84       -0.33      2.80 o
   1   6   2      670.07      660.16     22.32 o
   2   6   2      153.79      160.56      6.30 o
   3   6   2       48.80       60.66      5.59 o
   4   6   2       72.34       71.35      4.24 o
   5   6   2      340.00      307.51      6.74 o
   6   6   2      242.11      240.71     15.09 o
 -12   7   2        5.52        4.97      7.49 o
 -11   7   2        9.80        9.51      6.99 o
 -10   7   2       10.53        6.69      6.56 o
  -9   7   2      115.28      110.81      9.88 o
  -8   7   2      129.05      138.09      5.24 o
  -7   7   2      218.01      209.19      7.83 o
  -6   7   2       84.24       89.00      3.99 o
  -5   7   2       11.34        6.50      2.58 o
  -4   7   2      138.13      135.32      4.89 o
  -3   7   2      222.20      212.33      6.62 o
  -2   7   2      138.92      126.65      8.59 o
  -1   7   2      369.64      389.58      6.13 o
   0   7   2      137.82      133.42      4.52 o
   1   7   2      195.22      198.62      5.14 o
   2   7   2        6.75        2.89      3.29 o
   3   7   2      157.22      151.96      5.02 o
   4   7   2       52.42       68.76      4.20 o
   5   7   2      155.02      190.92      6.36 o
 -12   8   2       39.76       16.78      7.38 o
 -11   8   2        2.98        6.41      7.16 o
 -10   8   2      292.85      305.42      7.51 o
  -9   8   2      473.40      505.08     18.14 o
  -8   8   2        1.23        0.86      3.78 o
  -7   8   2       16.49       13.12      3.56 o
  -6   8   2      148.42      147.90      5.86 o
  -5   8   2       44.64       37.41      3.39 o
  -4   8   2        3.13        0.36      2.00 o
  -3   8   2      185.22      172.50      5.80 o
  -2   8   2      139.15      122.71      8.54 o
  -1   8   2      141.93      136.22      7.36 o
   0   8   2      473.21      467.61      7.32 o
   1   8   2      190.12      194.02      5.54 o
   2   8   2      174.73      191.43      7.47 o
   3   8   2        0.43        0.11      3.53 o
   4   8   2       32.67       23.91      4.15 o
 -11   9   2      212.93      227.89     10.46 o
 -10   9   2      239.62      245.59      7.05 o
  -9   9   2       54.52       60.29      4.83 o
  -8   9   2       34.50       21.50      3.83 o
  -7   9   2        2.28        4.64      3.55 o
  -6   9   2        5.72        7.20      3.05 o
  -5   9   2      205.78      220.11      4.28 o
  -4   9   2        4.64        4.15      2.21 o
  -3   9   2        1.00       -1.18      3.55 o
  -2   9   2       91.92       94.54      6.07 o
  -1   9   2       55.52       52.47      4.12 o
   0   9   2      135.82      141.44      5.98 o
   1   9   2       65.81       64.34      4.41 o
   2   9   2      135.10      138.85      7.11 o
   3   9   2       43.67       26.85      6.09 o
 -11  10   2      143.49      151.90      9.28 o
 -10  10   2       58.84       67.37      7.43 o
  -9  10   2        2.38       -0.17      3.68 o
  -8  10   2       89.61       96.52      4.79 o
  -7  10   2       76.93       70.81      4.20 o
  -6  10   2       59.97       58.48      3.82 o
  -5  10   2        5.06        7.61      3.65 o
  -4  10   2      116.15      134.75     10.64 o
  -3  10   2       10.37        5.92      3.59 o
  -2  10   2       45.60       51.81      9.49 o
  -1  10   2       69.87       72.63      5.08 o
   0  10   2        0.36        0.03      3.45 o
   1  10   2       66.62       69.65      8.64 o
   2  10   2        0.75       -1.66      6.28 o
 -10  11   2        8.42        7.86      4.06 o
  -9  11   2       15.78       18.98      4.04 o
  -8  11   2       55.81       51.97      4.29 o
  -7  11   2       15.17        5.51      5.56 o
  -6  11   2       45.59       40.37      6.01 o
  -5  11   2        4.81        8.36      3.91 o
  -4  11   2      111.27       99.51     13.33 o
  -3  11   2        6.15        3.58      3.76 o
  -2  11   2       25.20       12.02     14.93 o
  -1  11   2       24.17       25.37      3.76 o
   0  11   2        8.01        9.61      3.64 o
  -8  12   2      136.92      145.85      8.39 o
  -7  12   2       45.13       50.30      6.54 o
  -6  12   2       39.12       37.35      5.98 o
  -5  12   2        3.37        5.88      3.96 o
  -4  12   2        4.39        2.75      3.88 o
  -3  12   2       68.91       52.71      5.12 o
  -2  12   2       99.79       86.44      5.07 o
   1 -13   3        2.62        0.88      5.70 o
   2 -13   3      154.76      179.20      9.66 o
   3 -13   3       36.16       32.96      6.29 o
   4 -13   3       50.69       59.21      4.64 o
   5 -13   3        0.69        2.47      3.45 o
   6 -13   3       53.55       52.51      3.49 o
   7 -13   3       75.43       64.59     10.13 o
  -2 -12   3        5.24        5.14      6.36 o
  -1 -12   3       13.07        4.54      6.97 o
   0 -12   3        5.08        2.69      6.35 o
   1 -12   3       96.42       96.42      8.45 o
   2 -12   3      174.96      175.14      8.74 o
   3 -12   3       23.18       30.77      6.40 o
   4 -12   3        0.95        1.90      2.43 o
   5 -12   3       10.34        9.09      2.32 o
   6 -12   3      296.58      322.46      8.15 o
   7 -12   3      211.14      236.12      6.36 o
   8 -12   3        0.33       -0.28      5.81 o
   9 -12   3       37.11       28.37      6.54 o
  -3 -11   3        0.37       -2.69      6.26 o
  -2 -11   3       17.73       17.27      7.39 o
  -1 -11   3        3.56        2.44      6.15 o
   0 -11   3       44.63       59.71      7.01 o
   1 -11   3      116.17      123.07      7.74 o
   2 -11   3       34.69       22.68      4.04 o
   3 -11   3      113.80       96.83      3.47 o
   4 -11   3      308.23      318.29      5.21 o
   5 -11   3      183.75      190.05      3.80 o
   6 -11   3       70.90       69.34      3.38 o
   7 -11   3      140.37      141.17      5.26 o
   8 -11   3       28.90       31.44      3.76 o
   9 -11   3       19.60       18.69      7.00 o
  -4 -10   3       64.54       68.70      8.11 o
  -3 -10   3        6.06        1.94      6.50 o
  -2 -10   3        3.40        1.22      5.38 o
  -1 -10   3        9.72        7.66      5.55 o
   0 -10   3       12.89       10.79      5.70 o
   1 -10   3      435.33      463.03     15.28 o
   2 -10   3      324.89      367.08      8.82 o
   3 -10   3       12.58       15.78      2.37 o
   4 -10   3      167.07      185.57      4.33 o
   5 -10   3      185.14      194.82      4.30 o
   6 -10   3       92.68       99.63      3.50 o
   7 -10   3      254.85      268.62      7.60 o
   8 -10   3      127.52      119.58      4.98 o
   9 -10   3      211.68      210.59     10.01 o
  10 -10   3      158.70      139.66      9.32 o
  -6  -9   3       76.54       64.46      8.13 o
  -5  -9   3      317.01      300.18     11.58 o
  -4  -9   3        4.34        4.33      6.33 o
  -3  -9   3      128.72      124.26      8.35 o
  -2  -9   3       38.95       35.13      5.94 o
  -1  -9   3      710.58      700.25     13.52 o
   0  -9   3      577.63      570.41      5.55 o
   1  -9   3       62.16       57.53      2.55 o
   2  -9   3       13.51       13.65      2.18 o
   3  -9   3      422.45      469.68      4.67 o
   4  -9   3        4.63        3.82      2.00 o
   5  -9   3      107.45      116.69      3.38 o
   6  -9   3       38.81       41.44      3.73 o
   7  -9   3      558.83      602.54      9.57 o
   8  -9   3       17.90       22.69      3.44 o
   9  -9   3       10.02       12.03      6.14 o
  10  -9   3       43.01       42.96      7.10 o
  -7  -8   3      197.05      206.90     10.13 o
  -6  -8   3       69.51       71.26      7.93 o
  -5  -8   3       33.66       38.37      3.93 o
  -4  -8   3      118.76      109.80      4.80 o
  -3  -8   3      355.05      362.55     10.74 o
  -2  -8   3      445.67      435.06     10.87 o
  -1  -8   3        9.62        9.85      1.76 o
   0  -8   3        4.97        2.91      1.64 o
   1  -8   3       25.70       29.94      2.83 o
   2  -8   3        2.96        5.23      1.83 o
   3  -8   3      871.47      878.33      5.75 o
   4  -8   3        7.64        6.01      2.25 o
   5  -8   3        4.16        4.69      2.14 o
   6  -8   3      117.61      105.33      4.58 o
   7  -8   3       72.85       82.20      4.21 o
   8  -8   3      131.83      136.79      4.89 o
   9  -8   3       74.24       74.49      7.52 o
  10  -8   3       98.01      114.54      8.72 o
  11  -8   3        3.87        2.97      6.06 o
  -7  -7   3       18.86       14.74      6.57 o
  -6  -7   3       11.10       10.30      3.67 o
  -5  -7   3      173.48      194.87      5.66 o
  -4  -7   3      807.60      828.18     14.43 o
  -3  -7   3      826.16      862.97     13.94 o
  -2  -7   3        1.01        2.12      3.45 o
  -1  -7   3        0.62        0.68      1.20 o
   0  -7   3        4.20        4.51      1.34 o
   1  -7   3       38.96       24.11      1.68 o
   2  -7   3       66.36       60.96      1.97 o
   3  -7   3      831.90      884.39      5.33 o
   4  -7   3      736.43      695.47     17.02 o
   5  -7   3      305.73      287.22      5.47 o
   6  -7   3        5.30        6.02      3.02 o
   7  -7   3       27.03       26.79      4.40 o
   8  -7   3      356.89      347.10      6.58 o
   9  -7   3       25.59       20.86      3.37 o
  10  -7   3      111.28      119.47      8.67 o
  11  -7   3       11.31       10.44      6.44 o
  -8  -6   3       28.80       35.99      4.37 o
  -7  -6   3       39.32       31.34      5.44 o
  -6  -6   3      415.99      381.77     16.35 o
  -5  -6   3      511.13      540.42     30.81 o
  -4  -6   3      260.81      341.74      9.74 o
  -3  -6   3      174.71      157.71     15.49 o
  -2  -6   3      889.73      868.94      7.62 o
  -1  -6   3      736.14      661.70      4.21 o
   0  -6   3      129.97      105.15      2.10 o
   1  -6   3      109.84      124.62      2.99 o
   2  -6   3     2885.85     2921.03      8.49 o
   3  -6   3     1301.17     1300.43     21.72 o
   4  -6   3       15.51       14.69      2.34 o
   5  -6   3      263.56      252.80      4.98 o
   6  -6   3      540.12      543.08     14.97 o
   7  -6   3      189.64      156.07     31.36 o
   8  -6   3       12.06       11.37      3.33 o
   9  -6   3        4.29        5.97      3.09 o
  10  -6   3      121.18      131.22      8.97 o
  11  -6   3      105.79      111.29      8.28 o
  -9  -5   3        0.34       -2.72      3.53 o
  -8  -5   3      153.58      132.60      5.12 o
  -7  -5   3      531.79      536.84      9.09 o
  -6  -5   3       15.58       24.08      3.62 o
  -5  -5   3      272.84      271.80      5.14 o
  -4  -5   3      906.12      924.26      6.45 o
  -3  -5   3      259.22      251.24      2.94 o
  -2  -5   3      489.82      491.21      8.36 o
  -1  -5   3      131.86      173.29      2.14 o
   0  -5   3     3204.25     3188.71      9.54 o
   1  -5   3      460.99      421.85      8.61 o
   2  -5   3        5.47        6.23      1.54 o
   3  -5   3      184.24      164.68      2.85 o
   4  -5   3     1547.95     1582.49     11.68 o
   5  -5   3      511.45      521.82      6.37 o
   6  -5   3      140.03      119.65      3.99 o
   7  -5   3       35.20       41.53      3.44 o
   8  -5   3        1.70       -0.05      3.01 o
   9  -5   3       55.76       69.08      4.21 o
  10  -5   3        1.42        0.04      6.04 o
  11  -5   3       24.41       24.82      6.95 o
 -10  -4   3        3.68        1.47      3.44 o
  -9  -4   3        2.53        0.41      3.45 o
  -8  -4   3      102.18       91.17      4.66 o
  -7  -4   3      197.49      185.68      5.45 o
  -6  -4   3      210.07      222.44      5.42 o
  -5  -4   3      143.85      145.61     11.50 o
  -4  -4   3       95.04       83.82      7.16 o
  -3  -4   3      805.03      846.24      4.65 o
  -2  -4   3      741.80      748.68     18.06 o
  -1  -4   3     1145.82     1207.07      7.39 o
   0  -4   3       79.52       60.51      2.25 o
   1  -4   3      751.67      780.34      6.96 o
   2  -4   3      835.04      794.71      4.41 o
   3  -4   3      697.21      692.56      7.78 o
   4  -4   3       49.03       46.62      2.75 o
   5  -4   3      258.38      280.48      5.01 o
   6  -4   3      286.21      275.09      3.07 o
   7  -4   3       10.15        8.91      2.88 o
   8  -4   3       20.90       19.45      3.44 o
   9  -4   3       26.28       20.63      3.43 o
  10  -4   3       99.30      103.84      7.22 o
  11  -4   3       94.60       78.11      7.22 o
 -10  -3   3       49.59       52.61      4.37 o
  -9  -3   3       37.65       43.15      4.68 o
  -8  -3   3      160.71      166.55      5.34 o
  -7  -3   3       14.11       15.65      3.49 o
  -6  -3   3      337.65      305.22     13.30 o
  -5  -3   3        2.23       28.64      3.34 o
  -4  -3   3       27.23       37.29      3.37 o
  -3  -3   3      639.19      768.92      7.91 o
  -2  -3   3     1902.68     1982.38      8.80 o
  -1  -3   3     1294.60     1307.27     28.41 o
   0  -3   3     1106.03     1157.94     27.19 o
   1  -3   3      533.67      575.95      5.03 o
   2  -3   3      897.61      929.80     15.61 o
   3  -3   3     4073.32     4247.25     16.89 o
   4  -3   3      344.13      326.21      4.71 o
   5  -3   3      317.35      300.25      2.48 o
   6  -3   3      158.49      165.42      2.32 o
   7  -3   3        4.91        3.12      4.03 o
   8  -3   3        0.65        5.23      3.16 o
   9  -3   3      116.75      101.70      9.07 o
  10  -3   3      235.17      205.53      8.87 o
 -11  -2   3       22.05       18.43      3.76 o
 -10  -2   3       54.36       54.60      4.20 o
  -9  -2   3      228.13      211.87      5.84 o
  -8  -2   3       25.21       27.30      3.65 o
  -7  -2   3      137.27      156.50     10.77 o
  -6  -2   3      304.11      313.03     10.98 o
  -5  -2   3      266.34      300.72      5.04 o
  -4  -2   3     2146.39     2040.68     13.88 o
  -3  -2   3     4393.03     4283.80     12.21 o
  -2  -2   3       29.86       51.67      8.02 o
  -1  -2   3     5359.00     5358.60     31.21 o
   0  -2   3      319.86      283.40      3.35 o
   1  -2   3      706.10      657.17      6.65 o
   2  -2   3      173.91      167.00      2.94 o
   3  -2   3      880.28      901.77     13.15 o
   4  -2   3     1915.57     1918.78     32.84 o
   5  -2   3      287.36      299.99     10.65 o
   6  -2   3      199.20      196.86      4.49 o
   7  -2   3     1422.97     1376.08     11.31 o
   8  -2   3       95.02      110.32      4.59 o
   9  -2   3      100.79       86.78      5.89 o
  10  -2   3       17.98       12.53      3.42 o
 -11  -1   3       69.09       59.94     10.96 o
 -10  -1   3       56.15       58.12      4.33 o
  -9  -1   3       94.78      115.95      5.09 o
  -8  -1   3      239.47      219.39      6.02 o
  -7  -1   3      281.66      275.08      8.49 o
  -6  -1   3     1142.85     1109.55     20.85 o
  -5  -1   3      909.38      911.04     41.71 o
  -4  -1   3      407.57      458.34      9.28 o
  -3  -1   3      643.64      611.54      5.68 o
  -2  -1   3     1288.72     1176.95     18.26 o
  -1  -1   3     1771.59     1802.00     14.04 o
   0  -1   3     1110.91     1219.95      8.20 o
   1  -1   3      164.19      173.62      6.86 o
   2  -1   3     1457.27     1525.98      7.45 o
   3  -1   3      162.77      119.69      2.02 o
   4  -1   3       48.29       58.94      1.74 o
   5  -1   3      276.91      310.23      6.38 o
   6  -1   3     1921.89     1895.51     22.28 o
   7  -1   3     1742.45     1685.55     20.28 o
   8  -1   3        1.91        3.12      3.18 o
   9  -1   3       12.83        5.37      3.26 o
  10  -1   3        5.02       -0.36      6.41 o
 -11   0   3       56.00       51.77      4.33 o
 -10   0   3       87.64       98.75      9.57 o
  -9   0   3        1.04       -0.93      3.29 o
  -8   0   3      142.84      133.67      4.67 o
  -7   0   3     1253.61     1228.44      9.90 o
  -6   0   3      140.26      121.54      4.81 o
  -5   0   3      185.26      173.89      6.44 o
  -4   0   3      545.66      592.98     11.00 o
  -3   0   3       82.71       57.59      2.21 o
  -2   0   3       93.74       88.15      1.39 o
  -1   0   3     1180.72     1284.20     16.66 o
   0   0   3      705.63      735.53      4.73 o
   1   0   3     3383.47     3464.40     12.24 o
   2   0   3       22.49       16.12      1.89 o
   3   0   3      594.21      765.35     14.09 o
   4   0   3      908.27      967.53      7.76 o
   5   0   3     1396.65     1549.80     16.05 o
   6   0   3      632.90      647.94     14.11 o
   7   0   3       34.03       20.96      3.29 o
   8   0   3       15.27       14.94      3.31 o
   9   0   3       49.10       44.39      3.86 o
 -12   1   3        5.33        4.40      3.42 o
 -11   1   3        6.49        5.95      3.56 o
 -10   1   3       20.73       25.94      3.86 o
  -9   1   3       98.26      111.28      5.01 o
  -8   1   3      128.26      136.88      4.75 o
  -7   1   3        3.09        3.66      1.22 o
  -6   1   3       35.38       32.74      7.32 o
  -5   1   3      353.44      344.28      6.88 o
  -4   1   3     3069.74     3048.64     10.85 o
  -3   1   3       80.70       69.49      1.43 o
  -2   1   3     5377.00     5482.53     41.18 o
  -1   1   3      309.85      264.92      4.30 o
   0   1   3      256.84      221.67      4.78 o
   1   1   3      216.20      230.24      4.98 o
   2   1   3       13.27        9.27      1.14 o
   3   1   3        2.53        1.12      1.16 o
   4   1   3      564.97      634.64     24.95 o
   5   1   3      303.58      308.87      4.33 o
   6   1   3      191.70      181.47      6.87 o
   7   1   3       21.26       31.76      5.68 o
   8   1   3       92.26      108.57      7.36 o
   9   1   3        1.32        0.72      5.30 o
 -12   2   3       15.06       14.59      3.73 o
 -11   2   3      278.09      292.75      6.94 o
 -10   2   3      202.68      207.87      6.30 o
  -9   2   3      153.22      162.34      5.49 o
  -8   2   3      146.68      134.38      7.94 o
  -7   2   3      113.96      117.22      6.82 o
  -6   2   3     1963.91     2171.83     42.14 o
  -5   2   3      428.26      398.10      4.88 o
  -4   2   3      115.15      114.13      2.82 o
  -3   2   3      950.52      802.05      5.33 o
  -2   2   3      414.47      371.01      3.31 o
  -1   2   3      312.01      311.38     10.80 o
   0   2   3      921.67      944.17      6.30 o
   1   2   3      123.03       96.31      2.98 o
   2   2   3       94.42      122.37      1.91 o
   3   2   3       23.45       22.06      1.44 o
   4   2   3     1069.89     1177.65     12.15 o
   5   2   3      570.33      576.59      5.30 o
   6   2   3       24.87       27.91      2.42 o
   8   2   3       51.69       48.49      4.72 o
 -12   3   3      123.09      120.40      5.46 o
 -11   3   3      402.14      408.00      7.79 o
 -10   3   3      191.01      177.33      8.82 o
  -9   3   3      105.74       92.12      7.78 o
  -8   3   3      490.98      497.09     11.29 o
  -7   3   3     1307.12     1351.21     10.83 o
  -6   3   3     1308.20     1395.77     11.64 o
  -5   3   3      414.32      426.11     10.76 o
  -4   3   3      124.55       98.61      2.90 o
  -3   3   3        8.83       14.58      1.91 o
  -2   3   3     1384.50     1405.15     13.76 o
  -1   3   3        7.37        3.12      0.57 o
   0   3   3      992.36     1020.16      7.23 o
   1   3   3      574.82      611.21      6.39 o
   2   3   3       78.10       61.97      1.93 o
   3   3   3      602.82      623.73      4.44 o
   4   3   3      508.73      536.57      8.03 o
   5   3   3      112.52      115.87      5.30 o
   6   3   3       46.46       37.91      3.46 o
   7   3   3      293.72      340.89     10.81 o
   8   3   3       93.83      100.62      8.21 o
 -12   4   3       43.20       41.39      4.19 o
 -11   4   3      325.91      332.12     23.68 o
 -10   4   3      106.09      105.27      8.29 o
  -9   4   3        1.46       -0.39      6.25 o
  -8   4   3      410.66      393.11      6.82 o
  -7   4   3      970.00      951.86     10.78 o
  -6   4   3      227.27      193.45      4.45 o
  -5   4   3      325.43      291.58     21.79 o
  -4   4   3       18.02        6.28      2.83 o
  -3   4   3     2045.57     2075.58     21.45 o
  -2   4   3     1073.83     1093.88      5.11 o
  -1   4   3      545.12      613.31      6.13 o
   0   4   3      136.52      128.02      3.49 o
   1   4   3      258.32      289.87      4.87 o
   2   4   3      245.45      243.81      6.00 o
   3   4   3      435.39      418.15      6.46 o
   4   4   3      320.86      327.22      7.31 o
   5   4   3       10.75       12.13      3.31 o
   6   4   3      171.92      173.02      7.05 o
   7   4   3       96.56      101.88      7.63 o
 -12   5   3       18.57       18.99      3.78 o
 -11   5   3      153.93      160.09      9.56 o
 -10   5   3      141.84      138.05      8.34 o
  -9   5   3       60.70       61.04      4.55 o
  -8   5   3        4.18        4.17      3.39 o
  -7   5   3        0.59        1.14      3.01 o
  -6   5   3       21.33       20.05      2.90 o
  -5   5   3      154.85      159.58      7.05 o
  -4   5   3       72.95       57.75      4.18 o
  -3   5   3     3682.63     3507.64     22.07 o
  -2   5   3      355.86      355.26      4.91 o
  -1   5   3       46.41       42.55      3.03 o
   0   5   3        0.74        3.21      2.96 o
   1   5   3       49.86       51.60      4.26 o
   2   5   3       31.98       35.03      3.46 o
   3   5   3      368.92      359.01      6.61 o
   4   5   3       25.62       24.41      3.64 o
   5   5   3       16.19       11.25      3.43 o
   6   5   3       56.31       58.10      4.17 o
 -12   6   3      101.79       95.92      8.55 o
 -11   6   3       65.17       60.71      8.18 o
 -10   6   3        1.05       -0.56      6.27 o
  -9   6   3      142.37      142.26      5.45 o
  -8   6   3      155.96      153.19      5.55 o
  -7   6   3        0.48       -0.89      3.25 o
  -6   6   3       11.48        9.42      2.84 o
  -5   6   3        8.36       12.04      2.55 o
  -4   6   3     2181.89     2229.22     45.31 o
  -3   6   3     3204.86     3127.26     38.67 o
  -2   6   3      139.15      138.19      3.65 o
  -1   6   3        2.62        3.27      2.94 o
   0   6   3       40.12       41.11      3.52 o
   1   6   3       75.79       67.53      5.38 o
   2   6   3       31.77       28.13      3.49 o
   3   6   3       50.92       55.88      4.09 o
   4   6   3      337.79      335.67     10.28 o
   5   6   3       61.09       50.66      8.03 o
   6   6   3        5.82        2.96      3.25 o
 -12   7   3        1.00       -5.84      6.60 o
 -11   7   3        4.14        2.06      6.16 o
 -10   7   3      218.33      228.61      6.62 o
  -9   7   3       45.24       34.49      4.36 o
  -8   7   3       45.06       40.27      4.02 o
  -7   7   3      287.04      304.00      6.20 o
  -6   7   3      758.40      756.76     30.95 o
  -5   7   3      410.23      392.93      5.81 o
  -4   7   3      514.17      519.85      9.21 o
  -3   7   3       54.19       53.40      2.43 o
  -2   7   3      246.78      233.84      5.38 o
  -1   7   3      280.64      293.24      9.46 o
   0   7   3      136.17      153.53      8.15 o
   1   7   3       65.72       64.91      4.09 o
   2   7   3      167.55      157.59      5.34 o
   3   7   3       15.01       15.68      4.76 o
   4   7   3       47.31       53.24      4.21 o
   5   7   3      114.42      125.18      5.29 o
 -12   8   3       53.54       75.53      8.74 o
 -11   8   3        0.39        0.22      5.95 o
 -10   8   3        5.58        3.82      4.17 o
  -9   8   3       48.92       49.05      4.60 o
  -8   8   3       28.31       30.41      4.00 o
  -7   8   3      577.89      576.42     15.77 o
  -6   8   3        5.30        5.14      2.85 o
  -5   8   3        8.40       11.53      3.26 o
  -4   8   3     1162.62     1160.64      9.09 o
  -3   8   3       77.02       66.60      4.31 o
  -2   8   3       73.47       60.99      5.64 o
  -1   8   3       97.01      102.24      4.70 o
   0   8   3      508.55      520.27     23.77 o
   1   8   3       95.41      117.32     12.23 o
   2   8   3        1.20        1.29      3.60 o
   3   8   3        1.18       -0.01      3.44 o
   4   8   3      187.10      165.47      5.94 o
 -11   9   3        1.00        1.61      4.21 o
 -10   9   3        8.88        8.25      4.28 o
  -9   9   3      168.77      179.98      5.94 o
  -8   9   3       63.68       73.29      4.64 o
  -7   9   3       16.54       13.83      3.56 o
  -6   9   3       14.28       11.97      2.89 o
  -5   9   3       15.98       25.49      5.51 o
  -4   9   3      350.34      374.28     15.17 o
  -3   9   3       43.74       40.12      4.25 o
  -2   9   3       28.21       22.96      3.97 o
  -1   9   3       78.51       72.23     12.61 o
   0   9   3       25.25       24.24      4.75 o
   1   9   3        3.86        4.77      3.67 o
   2   9   3        2.20        3.42      3.84 o
   3   9   3       49.28       58.72      4.65 o
 -11  10   3      106.37       92.70      5.56 o
 -10  10   3       89.45       87.23      5.19 o
  -9  10   3       47.05       33.78      4.22 o
  -8  10   3       13.71       12.00      3.57 o
  -7  10   3       44.30       52.04      3.87 o
  -6  10   3       15.73        7.26      5.33 o
  -5  10   3       20.25       16.37      4.02 o
  -4  10   3       14.79       18.51      4.04 o
  -3  10   3      112.31      113.23      5.19 o
  -2  10   3       44.63       44.31      4.24 o
  -1  10   3       62.96       64.44      5.68 o
   0  10   3        1.96        0.61      3.61 o
   1  10   3      124.81      119.49      7.47 o
 -10  11   3       38.63       36.66      4.40 o
  -9  11   3        0.51       -2.15      3.68 o
  -8  11   3       17.13       12.42      6.13 o
  -7  11   3        3.50        1.84      5.81 o
  -6  11   3        3.48        3.15      5.07 o
  -5  11   3       12.06        9.55      3.82 o
  -4  11   3        4.72        3.97      3.91 o
  -3  11   3       16.64       13.14      3.87 o
  -2  11   3       16.87       17.67      4.02 o
  -1  11   3      163.97      183.43      6.20 o
  -8  12   3        1.26       -3.82      5.90 o
  -7  12   3       33.61       53.41      6.49 o
  -6  12   3       26.17       35.12      6.47 o
  -5  12   3       54.51       68.48      5.92 o
  -4  12   3        0.30       -0.16      3.76 o
  -3  12   3       49.18       43.29      4.63 o
   0 -13   4        5.07        1.58      5.68 o
   1 -13   4       85.91       96.20      8.15 o
   2 -13   4       79.20       85.66      7.89 o
   3 -13   4        1.49        0.18      4.00 o
   4 -13   4       61.24       66.70      4.69 o
   5 -13   4        5.24        5.82      3.64 o
   6 -13   4        0.66       -0.09      3.89 o
   7 -13   4        7.71       12.76      4.32 o
  -2 -12   4      214.28      211.57     10.51 o
  -1 -12   4      124.80      149.85      9.19 o
   0 -12   4       49.77       48.12      6.67 o
   1 -12   4      105.87       87.19      7.58 o
   2 -12   4      166.38      165.23      9.25 o
   3 -12   4       19.48       21.34      3.91 o
   4 -12   4        5.78        6.16      3.51 o
   5 -12   4      116.37      115.41      4.88 o
   6 -12   4      231.12      258.92      9.06 o
   7 -12   4       88.55       89.94      5.12 o
   8 -12   4       34.11       30.55      4.19 o
  -3 -11   4       47.42       53.39      7.40 o
  -2 -11   4       15.91       11.04      7.04 o
  -1 -11   4       84.28       70.76      7.70 o
   0 -11   4       61.82       75.16      6.95 o
   1 -11   4       95.15      106.03      5.39 o
   2 -11   4      236.16      237.26      6.44 o
   3 -11   4      306.22      301.09      4.89 o
   4 -11   4       33.75       37.18      3.78 o
   5 -11   4      292.95      299.53      9.85 o
   6 -11   4      148.24      143.97     12.14 o
   7 -11   4      216.28      224.13      6.30 o
   8 -11   4       56.07       53.45      4.36 o
   9 -11   4        0.28        1.75      6.00 o
  -5 -10   4      117.97      105.04      8.29 o
  -4 -10   4        4.65        1.73      6.45 o
  -3 -10   4       11.16       12.46      6.13 o
  -2 -10   4       21.57       23.94      6.64 o
  -1 -10   4        1.80       -1.56      5.53 o
   0 -10   4      189.33      212.95     10.38 o
   1 -10   4      333.33      384.69      7.35 o
   2 -10   4      129.71      164.25      6.40 o
   3 -10   4      217.55      217.64      7.26 o
   4 -10   4      126.04      134.50      3.92 o
   5 -10   4      308.24      342.06      5.29 o
   6 -10   4       84.35       89.60      7.35 o
   7 -10   4        3.55        8.15      3.68 o
   8 -10   4       17.21       21.99      3.83 o
   9 -10   4      147.16      131.48      8.87 o
  10 -10   4       66.54       52.45      8.32 o
  -6  -9   4        2.98       -0.26      6.10 o
  -5  -9   4      108.44       97.15      7.96 o
  -4  -9   4       11.98       14.51      5.76 o
  -3  -9   4       19.32       19.72      5.86 o
  -2  -9   4        0.43        2.46      5.99 o
  -1  -9   4       15.67       13.54      4.13 o
   0  -9   4       86.66       80.26      4.73 o
   1  -9   4      349.74      360.71      4.56 o
   2  -9   4      223.36      221.47      7.77 o
   3  -9   4       12.19       13.31      3.02 o
   4  -9   4        1.40        0.91      2.24 o
   5  -9   4       36.68       30.98      2.53 o
   6  -9   4      385.65      395.35      7.23 o
   7  -9   4       59.54       49.75      4.17 o
   8  -9   4      125.46      131.59      5.11 o
   9  -9   4      240.52      251.84      7.46 o
  10  -9   4       23.21       29.76      6.83 o
  -7  -8   4       81.96      101.59      8.46 o
  -6  -8   4      302.88      320.55      7.31 o
  -5  -8   4      254.13      259.66      6.53 o
  -4  -8   4      167.14      147.95      8.70 o
  -3  -8   4      164.79      167.04      8.61 o
  -2  -8   4       30.58       23.92      5.81 o
  -1  -8   4      423.54      433.99      7.21 o
   0  -8   4     1142.46     1160.51     23.40 o
   1  -8   4        4.89        1.97      1.56 o
   2  -8   4        9.08        9.05      2.82 o
   3  -8   4      170.64      163.83      3.61 o
   4  -8   4      262.28      250.36      4.13 o
   5  -8   4      310.06      307.83     10.53 o
   6  -8   4      236.48      220.99     13.13 o
   7  -8   4      351.61      362.48     10.20 o
   8  -8   4      229.68      223.92      6.04 o
   9  -8   4      167.56      173.19      9.79 o
  10  -8   4       15.46       16.57      6.87 o
  -8  -7   4      200.04      193.82     10.30 o
  -7  -7   4      217.16      219.57      6.42 o
  -6  -7   4      321.82      303.64      6.98 o
  -5  -7   4       29.62       24.06      4.43 o
  -4  -7   4       58.48       60.03      7.26 o
  -3  -7   4       11.55        7.65      6.28 o
  -2  -7   4      741.12      729.71      8.44 o
  -1  -7   4      231.53      233.66      6.95 o
   0  -7   4      111.18      125.23      3.84 o
   1  -7   4       79.66       75.58      3.35 o
   2  -7   4      871.08      935.43      7.90 o
   3  -7   4      482.40      456.21      4.79 o
   4  -7   4        4.26        1.10      2.05 o
   5  -7   4      411.36      425.89      8.07 o
   6  -7   4      401.75      432.51      7.01 o
   7  -7   4       68.15       66.18      4.16 o
   8  -7   4       63.90       56.98      4.13 o
   9  -7   4       86.07       77.73      8.31 o
  10  -7   4      208.65      186.04     10.13 o
  -8  -6   4      192.16      203.79      6.28 o
  -7  -6   4      160.57      147.88      5.69 o
  -6  -6   4       20.07       14.09      5.08 o
  -5  -6   4       14.13       12.87      3.73 o
  -4  -6   4      926.98      923.28     14.21 o
  -3  -6   4      631.22      635.38     11.34 o
  -2  -6   4      760.69      768.77     11.36 o
  -1  -6   4       26.57       39.17      3.04 o
   0  -6   4        9.01        5.17      2.31 o
   1  -6   4      854.97      869.66     27.03 o
   2  -6   4     1883.63     1966.95      9.66 o
   3  -6   4        2.41        1.74      1.42 o
   4  -6   4        3.11        2.93      1.32 o
   5  -6   4      764.26      742.22      8.17 o
   6  -6   4        1.70       -0.46      3.19 o
   7  -6   4      283.22      294.46      6.43 o
   8  -6   4      336.81      372.37      7.04 o
   9  -6   4      250.45      248.30      6.27 o
  10  -6   4       40.97       42.48      7.04 o
  -9  -5   4       78.53       63.02      4.70 o
  -8  -5   4       34.51       29.53      4.29 o
  -7  -5   4      269.03      282.36      6.66 o
  -6  -5   4      158.34      183.30      5.63 o
  -5  -5   4      151.73      144.05      4.95 o
  -4  -5   4      654.82      651.04     11.31 o
  -3  -5   4       70.09       71.56      3.29 o
  -2  -5   4      539.02      545.36      9.61 o
  -1  -5   4       28.48       47.27      2.76 o
   0  -5   4      763.72      942.34     13.54 o
   1  -5   4      192.39      200.24      4.50 o
   2  -5   4      746.03      734.99      4.88 o
   3  -5   4      870.40      809.38      9.84 o
   4  -5   4       49.50       33.92      2.99 o
   5  -5   4        2.58        1.68      2.74 o
   6  -5   4       38.47       35.00      3.42 o
   7  -5   4       29.78       28.51      3.64 o
   8  -5   4        7.87        5.71      3.38 o
   9  -5   4      256.04      262.07     16.36 o
  10  -5   4        2.80       -0.40      5.33 o
 -10  -4   4        3.03        0.84      3.77 o
  -9  -4   4       76.34       80.36      8.56 o
  -8  -4   4      148.64      122.80      5.30 o
  -7  -4   4      184.76      157.40      5.34 o
  -6  -4   4      241.32      243.10      5.81 o
  -5  -4   4      469.42      457.43      9.03 o
  -4  -4   4      470.62      501.44      3.78 o
  -3  -4   4      223.55      242.69      4.37 o
  -2  -4   4      525.82      619.46      7.53 o
  -1  -4   4        7.41        4.89      1.84 o
   0  -4   4      674.51      710.84     24.66 o
   1  -4   4     2963.35     3080.75     10.57 o
   2  -4   4      405.15      384.81      3.12 o
   3  -4   4      137.67      129.01      6.35 o
   4  -4   4      540.89      543.18     15.37 o
   5  -4   4       39.52       48.51      3.16 o
   6  -4   4       33.18       30.72      3.34 o
   7  -4   4        2.77        2.18      3.23 o
   8  -4   4        8.16        3.67      3.42 o
   9  -4   4       93.30      100.32      4.86 o
  10  -4   4       19.48       14.66      5.61 o
 -10  -3   4       35.01       32.92      4.21 o
  -9  -3   4       86.23       67.32      4.57 o
  -8  -3   4      121.73      109.31      5.65 o
  -7  -3   4       25.28       22.60      3.88 o
  -6  -3   4     1053.96     1034.38     18.57 o
  -5  -3   4     1411.97     1339.93     10.16 o
  -4  -3   4       20.70       43.53      5.54 o
  -3  -3   4      180.23      184.45      6.04 o
  -2  -3   4        0.83        2.16      1.82 o
  -1  -3   4     4180.02     4404.62     28.07 o
   0  -3   4      879.42      850.58      5.36 o
   1  -3   4      352.09      370.55      3.94 o
   2  -3   4     1096.36     1123.78     21.83 o
   3  -3   4      879.77      989.68      7.60 o
   4  -3   4      447.11      498.05      5.99 o
   5  -3   4      102.36      100.39      3.68 o
   6  -3   4       38.25       53.57      3.95 o
   7  -3   4      188.24      191.37      5.21 o
   8  -3   4       47.95       71.28      4.25 o
   9  -3   4       20.66       14.63      3.47 o
  10  -3   4       40.19       35.01      3.94 o
 -11  -2   4       57.46       53.57      4.59 o
 -10  -2   4       61.74       49.00      4.50 o
  -9  -2   4      340.03      316.33      6.95 o
  -8  -2   4      178.60      189.36      8.45 o
  -7  -2   4      610.01      652.44     23.67 o
  -6  -2   4       87.08      104.48      4.45 o
  -5  -2   4       89.61       78.18      8.96 o
  -4  -2   4     3955.29     3899.61     14.65 o
  -3  -2   4     1484.57     1378.03      5.40 o
  -2  -2   4      154.52      151.71      2.81 o
  -1  -2   4      277.09      271.67      2.27 o
   0  -2   4     1196.22     1170.13      5.64 o
   1  -2   4     1488.80     1488.66      8.82 o
   2  -2   4     1506.00     1626.09     16.11 o
   3  -2   4      246.70      251.71      4.17 o
   4  -2   4     1090.48     1118.40      8.51 o
   5  -2   4     1205.63     1205.01     19.02 o
   6  -2   4       97.19       91.92      4.11 o
   7  -2   4        0.61        0.23      3.28 o
   8  -2   4       14.39       16.28      3.52 o
   9  -2   4      250.15      257.95      6.81 o
  10  -2   4       85.64       70.35      4.47 o
 -11  -1   4       18.16       23.06      4.21 o
 -10  -1   4       21.10       24.59      4.30 o
  -9  -1   4      523.04      542.51     15.34 o
  -8  -1   4        3.40        6.84      4.39 o
  -7  -1   4      253.77      223.75      7.02 o
  -6  -1   4      439.71      384.67      6.03 o
  -5  -1   4       30.90       34.97      5.23 o
  -4  -1   4     1695.10     1874.55     17.56 o
  -3  -1   4      485.80      439.35      8.75 o
  -2  -1   4     1151.97     1151.16     24.29 o
  -1  -1   4      131.42      141.31      2.23 o
   0  -1   4       41.34       43.43      1.89 o
   1  -1   4      431.46      480.80     17.64 o
   2  -1   4     4191.88     4450.39     19.74 o
   3  -1   4     1001.71     1002.53      8.20 o
   4  -1   4      227.16      218.70      4.36 o
   5  -1   4        7.66        6.33      1.10 o
   6  -1   4       80.20       69.86      4.85 o
   7  -1   4        6.96        8.05      3.17 o
   8  -1   4       48.35       42.32      3.89 o
   9  -1   4      213.28      222.73      7.64 o
 -11   0   4       19.49       19.20      4.13 o
 -10   0   4        3.50        0.49      3.59 o
  -9   0   4        8.36        5.60      3.65 o
  -8   0   4      784.15      793.49     21.17 o
  -7   0   4       76.36       76.14      4.74 o
  -6   0   4      276.84      287.02      8.16 o
  -5   0   4      413.45      403.27     18.11 o
  -4   0   4      639.66      714.08     10.45 o
  -3   0   4      109.45       93.41      2.41 o
  -2   0   4       50.78       49.69      1.51 o
  -1   0   4      364.09      379.71      3.63 o
   0   0   4     3636.22     3778.38     52.07 o
   1   0   4      239.91      259.80      7.97 o
   2   0   4      140.44      140.77      2.02 o
   3   0   4       76.24       66.27      2.57 o
   4   0   4      908.85      940.89      7.91 o
   5   0   4      188.92      197.59      3.06 o
   6   0   4      175.71      206.11      4.96 o
   7   0   4       28.53       15.62      3.10 o
   8   0   4       26.48       23.81      3.35 o
   9   0   4       30.87       37.12      6.35 o
 -12   1   4       12.10        9.29      3.86 o
 -11   1   4       33.68       33.03      4.12 o
 -10   1   4       96.15       97.41      4.92 o
  -9   1   4      342.37      355.84      9.22 o
  -8   1   4      475.61      466.69     13.53 o
  -7   1   4      207.03      183.53      7.36 o
  -6   1   4       39.13       32.96      3.38 o
  -5   1   4      224.23      187.56      5.69 o
  -4   1   4       66.18       46.73      0.96 o
  -3   1   4     1418.08     1422.24     15.15 o
  -2   1   4      998.62     1032.39      7.05 o
  -1   1   4      119.27      112.67      3.23 o
   0   1   4       64.58       57.54      4.04 o
   1   1   4       11.17        7.40      1.77 o
   2   1   4      339.10      298.91      5.61 o
   3   1   4       41.54       44.17      1.64 o
   4   1   4      226.90      255.13      9.24 o
   5   1   4     1766.52     1746.80     23.52 o
   6   1   4      438.92      448.15     17.31 o
   7   1   4       17.48       34.76      6.34 o
   8   1   4        1.77        2.36      5.52 o
 -12   2   4       51.87       48.49      4.50 o
 -11   2   4      134.61      150.30      5.78 o
 -10   2   4       29.54       37.10      7.01 o
  -9   2   4       25.95       22.46      7.17 o
  -8   2   4      519.32      528.51     11.56 o
  -7   2   4       90.65       74.97      3.49 o
  -6   2   4      319.00      307.34      4.97 o
  -5   2   4      928.91      941.92     23.89 o
  -4   2   4      951.63      960.30     16.88 o
  -3   2   4     1405.25     1391.72     18.97 o
  -2   2   4        4.14        1.71      1.80 o
  -1   2   4        0.97        2.55      1.45 o
   0   2   4      808.66      789.05      6.44 o
   1   2   4      423.63      419.32      4.98 o
   2   2   4      193.39      160.96      2.16 o
   3   2   4     1062.24     1109.04     14.93 o
   4   2   4      135.30      150.42      5.98 o
   5   2   4     1341.37     1409.68     20.03 o
   6   2   4      127.63      129.07      8.45 o
   7   2   4       56.65       51.08      4.88 o
   8   2   4       24.39       26.68      4.55 o
 -12   3   4       27.50       30.46      4.22 o
 -11   3   4       92.18       99.17      5.35 o
 -10   3   4       27.61       22.76      6.53 o
  -9   3   4      286.56      303.38     10.33 o
  -8   3   4      160.76      160.41      4.96 o
  -7   3   4      230.44      204.90      9.60 o
  -6   3   4      722.48      728.58      7.23 o
  -5   3   4     2474.76     2698.52     12.16 o
  -4   3   4        1.24        1.98      2.95 o
  -3   3   4     1611.07     1698.54      8.19 o
  -2   3   4      370.90      323.71      8.14 o
  -1   3   4      866.16      787.30     13.88 o
   0   3   4      299.53      289.15      7.67 o
   1   3   4      233.44      267.33      8.66 o
   2   3   4        4.05        2.57      2.01 o
   3   3   4     1621.90     1712.68     20.31 o
   4   3   4      510.71      527.68      7.26 o
   5   3   4       10.19        7.82      3.41 o
   6   3   4       21.91       26.45      6.55 o
   7   3   4       40.46       55.07      7.30 o
 -12   4   4      112.11      118.98      5.48 o
 -11   4   4      151.76      159.09      9.47 o
 -10   4   4       98.50       95.33      8.38 o
  -9   4   4       27.38       13.97      5.38 o
  -8   4   4      290.59      271.24      8.01 o
  -7   4   4     1071.21     1114.11     11.42 o
  -6   4   4      102.96       88.00      3.63 o
  -5   4   4       49.29       37.03      2.72 o
  -4   4   4        0.63        9.12      8.71 o
  -3   4   4       26.67       20.45      1.94 o
  -2   4   4       17.49       11.11      1.37 o
  -1   4   4      176.95      181.94      4.10 o
   0   4   4       39.84       31.01      2.91 o
   1   4   4        2.85        7.70      4.13 o
   2   4   4       23.95       25.80      3.44 o
   3   4   4      161.25      160.65      5.85 o
   4   4   4      246.68      252.74     12.99 o
   5   4   4        7.41        2.89      3.17 o
   6   4   4       25.32       34.68      6.88 o
   7   4   4       21.55       15.33      6.34 o
 -12   5   4      158.71      167.34     10.33 o
 -11   5   4       37.35       35.73      7.62 o
 -10   5   4        0.39       -0.38      3.74 o
  -9   5   4        4.43        6.43      3.66 o
  -8   5   4       48.64       54.99      4.01 o
  -7   5   4      250.30      242.93      5.43 o
  -6   5   4      256.47      276.20     13.40 o
  -5   5   4      153.22      132.90      3.61 o
  -4   5   4       42.46       38.61      2.95 o
  -3   5   4      137.95      148.45      4.32 o
  -2   5   4        5.90        6.81      0.89 o
  -1   5   4      421.29      397.72     12.24 o
   0   5   4       92.95       88.30      3.79 o
   1   5   4      160.32      165.20      4.82 o
   2   5   4       91.65       93.90      4.30 o
   3   5   4       55.81       50.55      4.02 o
   4   5   4       26.18       23.89      5.68 o
   5   5   4        2.27        0.80      3.28 o
   6   5   4      147.28      161.81      9.09 o
 -12   6   4      415.34      430.26     13.67 o
 -11   6   4        8.08        9.72      6.08 o
 -10   6   4        3.54       -0.18      3.94 o
  -9   6   4      505.13      517.45     13.06 o
  -8   6   4      460.66      497.30     18.23 o
  -7   6   4      196.24      193.50      8.57 o
  -6   6   4       32.67       33.91      3.15 o
  -5   6   4        2.26        4.60      2.44 o
  -4   6   4     1145.04     1188.05     11.40 o
  -3   6   4      283.60      289.24      7.46 o
  -2   6   4       17.66       12.46      3.26 o
  -1   6   4       73.67       75.10      3.95 o
   0   6   4        2.19        0.64      3.30 o
   1   6   4       39.05       34.12      3.59 o
   2   6   4      347.52      353.99     15.31 o
   3   6   4       36.84       44.74      4.14 o
   4   6   4        6.36        6.15      3.39 o
   5   6   4       22.39       21.56      3.52 o
 -12   7   4      121.10      123.59      9.38 o
 -11   7   4       41.34       35.91      4.42 o
 -10   7   4       23.64       27.11      4.63 o
  -9   7   4      281.21      273.22      6.82 o
  -8   7   4      191.18      187.92      8.82 o
  -7   7   4       52.44       53.08      3.99 o
  -6   7   4        9.67        3.68      2.99 o
  -5   7   4      117.90      126.43     12.23 o
  -4   7   4     3319.28     3324.47     14.04 o
  -3   7   4      124.11      135.53     17.15 o
  -2   7   4        1.78        0.14      3.48 o
  -1   7   4        3.59       -0.17      3.58 o
   0   7   4       14.04       13.94      3.57 o
   1   7   4      259.24      254.12     11.17 o
   2   7   4      115.18      115.06      4.92 o
   3   7   4        1.86        0.60      3.46 o
   4   7   4        6.52       10.22      3.66 o
 -12   8   4       24.82       34.16      7.59 o
 -11   8   4       19.82       17.24      4.35 o
 -10   8   4       81.27       88.38      5.16 o
  -9   8   4        4.06        1.50      3.81 o
  -8   8   4        0.87        0.48      3.68 o
  -7   8   4        0.55        2.86      3.30 o
  -6   8   4       89.45       92.73      4.03 o
  -5   8   4     1055.88     1037.30     16.23 o
  -4   8   4     1080.65     1058.70     18.43 o
  -3   8   4       68.15       67.45      7.50 o
  -2   8   4        0.95       -1.49      3.59 o
  -1   8   4      164.72      150.72     10.72 o
   0   8   4       18.92       15.63      4.03 o
   1   8   4       28.92       35.54      4.19 o
   2   8   4       20.12       24.25      4.00 o
   3   8   4       24.73       22.20      3.96 o
 -11   9   4       23.23       18.40      4.59 o
 -10   9   4        8.16        7.14      4.06 o
  -9   9   4       42.28       29.32      3.95 o
  -8   9   4       40.71       38.34      4.03 o
  -7   9   4      127.29      130.12      4.81 o
  -6   9   4      173.21      192.25      8.33 o
  -5   9   4      259.06      283.09      9.30 o
  -4   9   4        0.31        3.66      3.91 o
  -3   9   4      103.41      104.58      5.10 o
  -2   9   4        4.79        6.16      3.54 o
  -1   9   4       10.26        8.94      3.73 o
   0   9   4        0.30       -1.27      3.78 o
   1   9   4       18.74       11.22      4.11 o
   2   9   4       45.91       52.64      6.29 o
 -10  10   4        5.08        4.75      4.51 o
  -9  10   4        6.12        4.47      3.68 o
  -8  10   4      131.82      120.38      7.72 o
  -7  10   4        0.30       -2.64      5.18 o
  -6  10   4        7.47        2.96      5.49 o
  -5  10   4      443.05      425.90     11.28 o
  -4  10   4        1.77        5.63      4.14 o
  -3  10   4        4.23        2.47      3.88 o
  -2  10   4       57.00       59.83      4.80 o
  -1  10   4      186.27      200.05      6.53 o
   0  10   4       48.94       58.90      4.93 o
  -9  11   4       30.47       36.13      6.49 o
  -8  11   4       18.81       21.89      6.02 o
  -7  11   4        2.77       -1.74      5.82 o
  -6  11   4        1.70        7.42      5.77 o
  -5  11   4       40.24       34.17      5.82 o
  -4  11   4       29.73       26.90      5.83 o
  -3  11   4       44.70       43.67      4.64 o
  -2  11   4      141.11      142.42      6.04 o
   0 -13   5        4.67        0.74      5.96 o
   1 -13   5      251.25      286.00     11.10 o
   2 -13   5      126.93      145.80      6.19 o
   3 -13   5        0.35       -0.90      3.74 o
   4 -13   5        0.57       -0.20      3.46 o
   5 -13   5       32.12       17.77      5.59 o
   6 -13   5        1.28       -1.32      4.97 o
  -2 -12   5       51.33       47.33      7.95 o
  -1 -12   5        2.43        1.43      6.08 o
   0 -12   5       71.90       73.29      7.47 o
   1 -12   5      381.02      379.58      8.24 o
   2 -12   5       16.64       13.36      3.89 o
   3 -12   5       90.95       82.14      6.49 o
   4 -12   5        2.04       -0.32      3.17 o
   5 -12   5        3.96        8.11      5.49 o
   6 -12   5       12.05       18.41      4.23 o
   7 -12   5       45.54       40.49      4.60 o
   8 -12   5      112.89      119.78      5.63 o
  -4 -11   5       18.29       25.12      7.36 o
  -3 -11   5      291.10      307.70     11.82 o
  -2 -11   5      164.05      169.51      9.42 o
  -1 -11   5        4.95        0.64      5.69 o
   0 -11   5      305.37      347.26      7.77 o
   1 -11   5      563.69      609.80      9.68 o
   2 -11   5       32.38       31.72      4.11 o
   3 -11   5       48.77       56.20      4.65 o
   4 -11   5        2.67        3.79      3.15 o
   5 -11   5      124.83      112.36      5.23 o
   6 -11   5       76.25       78.50      6.87 o
   7 -11   5        5.00        1.01      3.87 o
   8 -11   5      118.70      103.80      5.37 o
   9 -11   5       49.99       42.63      7.93 o
  -5 -10   5       14.99       11.85      5.92 o
  -4 -10   5       30.71       37.06      7.49 o
  -3 -10   5      136.03      149.17      8.76 o
  -2 -10   5       48.58       45.69      6.79 o
  -1 -10   5       66.83       58.72      4.77 o
   0 -10   5      924.39      965.52     11.13 o
   1 -10   5       21.15       30.65      4.14 o
   2 -10   5      119.20      102.08      6.67 o
   3 -10   5        0.42       -0.38      2.99 o
   4 -10   5      614.03      642.81      7.52 o
   5 -10   5      402.09      423.20      7.89 o
   6 -10   5       83.70       90.33      5.11 o
   7 -10   5      114.12       94.21     11.85 o
   8 -10   5       39.68       45.68      4.52 o
   9 -10   5      113.89      102.65      5.24 o
  -6  -9   5       39.72       32.51      7.15 o
  -5  -9   5       19.40       22.37      4.25 o
  -4  -9   5        2.97        5.63      5.47 o
  -3  -9   5      104.40       91.69      7.52 o
  -2  -9   5      510.95      515.79      8.39 o
  -1  -9   5        3.18        5.31      3.94 o
   0  -9   5       10.46       14.36      4.71 o
   1  -9   5       50.82       47.52      4.22 o
   2  -9   5      552.54      567.97     12.88 o
   3  -9   5       95.29       92.00      3.92 o
   4  -9   5      171.73      159.16      3.76 o
   5  -9   5       39.61       26.92      3.93 o
   6  -9   5      137.07      148.52      5.66 o
   7  -9   5       35.03       26.59      3.93 o
   8  -9   5        3.06        7.11      3.70 o
   9  -9   5      122.96      150.22      5.74 o
  -7  -8   5       82.19       94.57      5.34 o
  -6  -8   5        9.24        7.95      3.99 o
  -5  -8   5       10.28       15.95      5.98 o
  -4  -8   5      289.49      293.88     10.16 o
  -3  -8   5       28.05       27.10      6.08 o
  -2  -8   5      170.28      187.23      5.79 o
  -1  -8   5        4.52       38.84      5.75 o
   0  -8   5     1260.20     1353.14     15.44 o
   1  -8   5      908.85      941.76      9.04 o
   2  -8   5      297.44      273.92      5.25 o
   3  -8   5      394.69      395.15      5.06 o
   4  -8   5      455.00      440.05      5.08 o
   5  -8   5      315.90      297.77     14.12 o
   6  -8   5       79.22       77.07      4.55 o
   7  -8   5        0.57       -0.12      3.74 o
   8  -8   5      531.76      513.44     12.59 o
   9  -8   5       88.66       89.51      5.20 o
  10  -8   5        4.50        8.81      6.69 o
  -8  -7   5       41.24       37.73      4.53 o
  -7  -7   5       89.89       77.36      5.02 o
  -6  -7   5      442.51      434.78     20.03 o
  -5  -7   5        6.18        3.64      6.05 o
  -4  -7   5       37.35       48.49      6.56 o
  -3  -7   5       14.96       20.71      3.88 o
  -2  -7   5      767.09      822.09     85.52 o
  -1  -7   5      498.73      551.10      7.24 o
   0  -7   5      394.87      412.31      6.10 o
   1  -7   5      968.68     1016.79      9.13 o
   2  -7   5      173.48      189.48      4.04 o
   3  -7   5      435.29      429.20      5.76 o
   4  -7   5       52.94       45.21      2.12 o
   5  -7   5      816.15      834.58     11.56 o
   6  -7   5       82.31      103.27      4.79 o
   7  -7   5      180.66      184.45      5.75 o
   8  -7   5      302.35      262.82     24.42 o
   9  -7   5      101.11       90.51     10.88 o
  10  -7   5      105.97      111.97      8.88 o
  -9  -6   5      142.39      140.94      5.78 o
  -8  -6   5      100.59       88.33      5.23 o
  -7  -6   5      186.28      157.81      5.94 o
  -6  -6   5      168.00      170.81     13.51 o
  -5  -6   5      215.03      213.18      8.50 o
  -4  -6   5        1.65        1.27      4.95 o
  -3  -6   5       93.31       80.14      3.89 o
  -2  -6   5      993.89      945.78     23.09 o
  -1  -6   5     1919.88     2003.20     44.91 o
   0  -6   5       58.51       63.46      5.73 o
   1  -6   5      283.52      285.44      4.51 o
   2  -6   5       85.46       87.74      2.66 o
   3  -6   5        4.87        4.68      1.38 o
   4  -6   5      755.08      750.53      5.84 o
   5  -6   5      118.85      120.08      4.59 o
   6  -6   5       18.24       13.97      3.57 o
   7  -6   5      727.48      741.43      9.44 o
   8  -6   5       79.21       90.89      7.82 o
   9  -6   5       47.06       42.97      4.17 o
  10  -6   5       89.09       83.80      7.51 o
  -9  -5   5      111.24      111.19      5.50 o
  -8  -5   5      121.62      122.71      5.54 o
  -7  -5   5      300.91      284.42      6.82 o
  -6  -5   5       20.65       25.20      4.28 o
  -5  -5   5       15.17       17.11      5.76 o
  -4  -5   5       41.82       48.60      3.31 o
  -3  -5   5        1.10        4.52      2.69 o
  -2  -5   5       37.50       36.55      2.80 o
  -1  -5   5     1239.34     1244.53      8.56 o
   0  -5   5      153.00      136.51      3.25 o
   1  -5   5        6.62        7.03      1.84 o
   2  -5   5       78.42       51.55      2.48 o
   3  -5   5        7.02       14.70      1.49 o
   4  -5   5     1218.26     1244.49     34.09 o
   5  -5   5        0.88       -0.07      3.02 o
   6  -5   5       35.11       46.00      3.93 o
   7  -5   5      238.43      195.06      7.04 o
   8  -5   5       41.50       41.94      6.08 o
   9  -5   5       22.47       24.58      3.97 o
  10  -5   5       43.76       37.40      4.28 o
 -10  -4   5       24.49       25.03      4.25 o
  -9  -4   5       94.74      105.05      5.23 o
  -8  -4   5      108.14       77.62     22.14 o
  -7  -4   5      312.92      318.36      6.97 o
  -6  -4   5        2.01        2.61      3.66 o
  -5  -4   5      143.14      144.48      7.04 o
  -4  -4   5       70.26       76.80      3.18 o
  -3  -4   5      868.18      909.50     10.25 o
  -2  -4   5        3.70        7.96      7.52 o
  -1  -4   5      529.84      690.29      8.17 o
   0  -4   5      214.50      175.45      3.22 o
   1  -4   5     1857.58     1975.53      9.72 o
   2  -4   5      115.34      119.19      2.29 o
   3  -4   5        1.62       -0.14      2.53 o
   4  -4   5      273.01      280.46      5.14 o
   5  -4   5        0.68        1.90      2.96 o
   6  -4   5      180.10      189.69      5.19 o
   7  -4   5       53.11       51.03      4.07 o
   8  -4   5      211.69      202.91      9.32 o
   9  -4   5      150.44      167.88      5.78 o
  10  -4   5       47.38       45.35      4.33 o
 -10  -3   5       56.85       51.49      4.72 o
  -9  -3   5      366.44      368.30      7.65 o
  -8  -3   5      237.77      239.17      6.63 o
  -7  -3   5        4.36        2.47      3.83 o
  -6  -3   5      418.80      387.43      6.91 o
  -5  -3   5      647.48      598.95      7.44 o
  -4  -3   5     1255.66     1291.82      8.39 o
  -3  -3   5     1265.39     1213.88     21.22 o
  -2  -3   5        0.83       15.87      1.65 o
  -1  -3   5      221.40      342.41      4.28 o
   0  -3   5     1360.45     1436.45      8.69 o
   1  -3   5     2069.18     2168.07     25.68 o
   2  -3   5      323.17      318.22      4.78 o
   3  -3   5      258.28      269.06      4.68 o
   4  -3   5      187.30      177.06      4.37 o
   5  -3   5      195.17      206.99      4.90 o
   6  -3   5       54.56       60.14      3.79 o
   7  -3   5      117.41      129.96      4.92 o
   8  -3   5      615.54      574.53      8.63 o
   9  -3   5       25.02       20.49      4.45 o
 -11  -2   5       12.68       10.75      3.83 o
 -10  -2   5       26.42       21.12      4.48 o
  -9  -2   5      439.10      414.03     12.48 o
  -8  -2   5      807.92      788.69      9.72 o
  -7  -2   5       45.57       51.88      5.96 o
  -6  -2   5      890.93      904.72      9.11 o
  -5  -2   5     1345.67     1279.77     18.79 o
  -4  -2   5     1041.35     1064.36      6.43 o
  -3  -2   5      212.35      304.01      4.94 o
  -2  -2   5        0.89        1.75      1.07 o
  -1  -2   5      530.74      516.52     11.36 o
   0  -2   5     3143.46     3379.52     19.78 o
   1  -2   5      272.12      283.05      6.39 o
   2  -2   5      585.45      585.84      5.90 o
   3  -2   5      870.02      878.71      7.51 o
   4  -2   5      164.73      137.00      5.52 o
   5  -2   5       87.82       79.72      3.78 o
   6  -2   5       46.89       36.50      3.59 o
   7  -2   5       57.66       72.80      4.14 o
   8  -2   5       53.69       55.06      4.15 o
   9  -2   5        5.32        2.43      3.47 o
 -11  -1   5       35.40       30.82      4.39 o
 -10  -1   5      218.22      214.99      6.50 o
  -9  -1   5        9.31        8.51      4.05 o
  -8  -1   5      179.07      173.80      5.65 o
  -7  -1   5     1263.51     1201.01     10.77 o
  -6  -1   5      586.37      577.87      7.38 o
  -5  -1   5       86.57       74.70      2.21 o
  -4  -1   5       21.79       22.79      1.28 o
  -3  -1   5      348.07      303.18      4.27 o
  -2  -1   5      203.41      184.06      5.96 o
  -1  -1   5       10.43       15.73      1.82 o
   0  -1   5      930.03     1006.95     10.77 o
   1  -1   5     1469.27     1583.41     13.48 o
   2  -1   5     1838.03     1951.87     34.72 o
   3  -1   5        3.99        4.33      2.08 o
   4  -1   5        1.03        1.76      0.78 o
   5  -1   5        9.33       12.76      2.82 o
   6  -1   5        4.30        3.35      2.81 o
   7  -1   5        6.04        5.53      3.03 o
   8  -1   5        0.53        0.74      3.02 o
   9  -1   5      102.34       99.87      7.71 o
 -12   0   5       79.03       88.80     12.05 o
 -11   0   5       73.57       59.48      8.06 o
 -10   0   5      383.15      345.47      7.55 o
  -9   0   5        0.92        3.50      3.75 o
  -8   0   5       65.19       77.01      4.65 o
  -7   0   5       11.66        6.63      3.72 o
  -6   0   5       90.34       73.74      2.97 o
  -5   0   5     2353.86     2458.63      9.57 o
  -4   0   5       46.03       50.84      1.47 o
  -3   0   5        2.14        3.71      1.20 o
  -2   0   5       15.04       18.28      1.66 o
  -1   0   5        2.72        5.12      4.51 o
   0   0   5     1699.79     1786.99     12.82 o
   1   0   5      746.96      870.73     11.41 o
   2   0   5      108.63      118.67      3.29 o
   3   0   5      319.69      308.60      4.40 o
   4   0   5       33.57       28.94      1.52 o
   5   0   5       23.27       23.90      2.89 o
   6   0   5        9.63       15.97      2.86 o
   7   0   5       22.26       21.80      6.24 o
   8   0   5      106.22      108.62      7.94 o
 -12   1   5       43.90       40.38      4.56 o
 -11   1   5       31.42       29.08      4.43 o
 -10   1   5      166.91      177.01      6.23 o
  -9   1   5        6.62        4.37      3.77 o
  -8   1   5      216.38      203.47      8.47 o
  -7   1   5      104.45       87.35      3.50 o
  -6   1   5       71.14       53.03      2.95 o
  -5   1   5     2709.26     2775.08     12.04 o
  -4   1   5      370.92      318.28      2.78 o
  -3   1   5      496.16      461.54      6.05 o
  -2   1   5      826.93      853.25     13.37 o
  -1   1   5      132.42      165.45      4.61 o
   0   1   5      204.31      204.04      8.37 o
   1   1   5     1990.35     2070.50     19.40 o
   2   1   5       87.32       85.53      1.83 o
   3   1   5      564.61      575.28      9.76 o
   4   1   5       84.13       79.88      2.59 o
   5   1   5      440.50      418.22      5.39 o
   6   1   5      108.69      109.52      5.71 o
   7   1   5        0.58        0.78      4.37 o
   8   1   5      133.07      137.74     16.60 o
 -12   2   5        0.71       -2.85      3.94 o
 -11   2   5       16.72       23.94      4.50 o
 -10   2   5        0.61        0.99      3.95 o
  -9   2   5      587.46      624.83     13.06 o
  -8   2   5      260.60      250.82      7.38 o
  -7   2   5       55.51       42.88      3.18 o
  -6   2   5      602.68      585.99     14.64 o
  -5   2   5      245.62      238.25      4.27 o
  -4   2   5      288.77      278.55      6.23 o
  -3   2   5      362.95      369.73      4.12 o
  -2   2   5     1046.92     1094.50      7.32 o
  -1   2   5     3373.99     3541.83     19.64 o
   0   2   5      141.34      109.62      3.35 o
   1   2   5       47.67       40.76      2.61 o
   2   2   5      395.71      402.13      5.49 o
   3   2   5     1217.40     1271.88      6.48 o
   4   2   5      813.42      854.03     14.35 o
   5   2   5       46.92       50.84      5.32 o
   6   2   5       20.67       17.71      4.87 o
   7   2   5       67.02       63.92      5.45 o
 -12   3   5        5.82        3.45      4.19 o
 -11   3   5        7.62        3.69      4.01 o
 -10   3   5        3.72        1.01      6.44 o
  -9   3   5      627.08      629.47      8.53 o
  -8   3   5      134.70      122.63      4.52 o
  -7   3   5       44.73       31.41      3.32 o
  -6   3   5      306.53      279.31     15.93 o
  -5   3   5       64.01       65.31      2.07 o
  -4   3   5       40.27       55.07      1.73 o
  -3   3   5      198.62      212.03     13.09 o
  -2   3   5      148.18      121.64      2.45 o
  -1   3   5      175.19      159.75     12.73 o
   0   3   5      448.02      464.65     11.73 o
   1   3   5       95.06       90.46      3.59 o
   2   3   5      102.65      109.95      4.18 o
   3   3   5      126.59      132.57      4.47 o
   4   3   5     1060.46     1068.89     10.18 o
   5   3   5       80.74       83.47      8.08 o
   6   3   5        6.62       22.56      4.92 o
   7   3   5        1.30        5.53      4.79 o
 -12   4   5       83.99       96.16      8.24 o
 -11   4   5       34.00       27.51      7.48 o
 -10   4   5        0.55       -1.90      3.68 o
  -9   4   5      217.60      195.32      5.77 o
  -8   4   5       10.20        6.38      3.43 o
  -7   4   5      101.66       96.50      4.15 o
  -6   4   5      160.12      142.58      2.00 o
  -5   4   5      378.64      363.06      5.24 o
  -4   4   5       28.73       25.11      2.31 o
  -3   4   5        3.68        7.02      1.68 o
  -2   4   5      265.13      240.07      2.79 o
  -1   4   5        4.41        3.16      2.73 o
   0   4   5       36.28       42.66      3.42 o
   1   4   5        0.84        2.26      3.02 o
   2   4   5      462.64      461.65      7.12 o
   3   4   5      138.23      133.00      4.90 o
   4   4   5      457.51      480.01     11.71 o
   5   4   5        8.14       11.76      6.29 o
   6   4   5       16.12       17.82      7.06 o
 -12   5   5      149.10      173.58      9.70 o
 -11   5   5        0.93        0.07      5.99 o
 -10   5   5        3.96        2.23      3.99 o
  -9   5   5      109.57      105.64      4.84 o
  -8   5   5      106.95       95.41      4.52 o
  -7   5   5      120.89      132.83      4.70 o
  -6   5   5      156.15      176.45      4.60 o
  -5   5   5       12.60       10.32      2.57 o
  -4   5   5      127.40      103.40      3.96 o
  -3   5   5       13.06       13.13      1.60 o
  -2   5   5        3.84        2.56      3.01 o
  -1   5   5       24.16       28.30      3.42 o
   0   5   5       70.32       62.50      3.92 o
   1   5   5      131.79      127.86      4.69 o
   2   5   5      505.16      508.04      7.73 o
   3   5   5      222.54      214.81     12.13 o
   4   5   5        8.70        6.82      5.18 o
   5   5   5       11.44       15.15      6.49 o
 -12   6   5       54.55       48.00      7.51 o
 -11   6   5        9.78       14.08      4.01 o
 -10   6   5      101.52      111.73      5.44 o
  -9   6   5      369.71      398.87      7.55 o
  -8   6   5      354.04      341.65      7.37 o
  -7   6   5      151.19      142.00     15.14 o
  -6   6   5      554.50      545.42      7.09 o
  -5   6   5       44.75       34.06      2.94 o
  -4   6   5        0.77        3.68      1.99 o
  -3   6   5        1.40       -5.15      5.29 o
  -2   6   5      126.93      129.04      5.85 o
  -1   6   5      707.96      701.02     20.38 o
   0   6   5       51.01       55.93      4.21 o
   1   6   5      110.11      101.80      4.66 o
   2   6   5       62.59       58.42      4.33 o
   3   6   5       84.92       89.84      4.68 o
   4   6   5       27.11       28.59      6.13 o
 -12   7   5       47.70       51.28      7.68 o
 -11   7   5       15.90       16.36      4.04 o
 -10   7   5        7.26        4.52      3.94 o
  -9   7   5       39.42       43.88      4.22 o
  -8   7   5      422.20      434.55      9.25 o
  -7   7   5      413.98      433.20     21.24 o
  -6   7   5      107.50      101.55      4.07 o
  -5   7   5      142.90      132.54      3.98 o
  -4   7   5        8.39        8.77      6.07 o
  -3   7   5      490.56      506.21      8.00 o
  -2   7   5      469.26      470.13      7.79 o
  -1   7   5       23.10       24.66      3.95 o
   0   7   5      109.35       78.59      4.88 o
   1   7   5      105.79      102.18      4.80 o
   2   7   5      113.34      110.11      6.05 o
   3   7   5        6.35        3.92      3.59 o
 -11   8   5        3.16        3.29      3.90 o
 -10   8   5      151.43      157.99      6.02 o
  -9   8   5      114.46      123.34      5.34 o
  -8   8   5       26.35       29.80      3.95 o
  -7   8   5       13.23        3.32      3.18 o
  -6   8   5        0.90        9.36      5.95 o
  -5   8   5     1280.71     1289.76     17.20 o
  -4   8   5       42.02       43.00      6.36 o
  -3   8   5       12.01        8.11      4.15 o
  -2   8   5        4.69        4.13      3.85 o
  -1   8   5        1.58        1.74      3.69 o
   0   8   5        7.36        4.23      3.88 o
   1   8   5       18.48       20.93      4.05 o
   2   8   5       36.99       34.85      4.21 o
 -11   9   5       18.93       23.54      4.43 o
 -10   9   5       68.59       57.76      4.65 o
  -9   9   5       24.31       22.33      4.04 o
  -8   9   5        5.40        5.26      3.25 o
  -7   9   5       41.44       47.63      6.65 o
  -6   9   5       52.77       52.76      6.61 o
  -5   9   5      627.19      601.52     12.98 o
  -4   9   5        3.06        6.28      6.07 o
  -3   9   5        2.80        4.43      3.80 o
  -2   9   5        1.53        0.77      3.90 o
  -1   9   5       19.23       16.13      3.95 o
   0   9   5       61.22       47.62      5.12 o
   1   9   5       44.50       43.84      8.71 o
 -10  10   5       15.94       19.94      7.92 o
  -9  10   5       67.31       69.14      7.01 o
  -8  10   5       12.62        5.58      5.88 o
  -7  10   5        4.21        7.67      6.05 o
  -6  10   5      436.65      401.95     11.60 o
  -5  10   5      337.51      323.42     10.52 o
  -4  10   5        0.73        4.57      5.80 o
  -3  10   5       13.38       11.25      3.99 o
  -2  10   5       27.12       23.76      4.19 o
  -1  10   5        9.27        9.30      4.40 o
  -8  11   5       15.30       22.05      6.08 o
  -7  11   5       35.91       56.05      7.22 o
  -6  11   5      429.05      436.13     12.31 o
  -5  11   5       76.20       85.61      7.63 o
  -4  11   5        1.47        3.76      5.52 o
  -3  11   5        0.17        0.46      4.12 o
   0 -13   6        2.65       -3.08      5.80 o
   1 -13   6       30.82       31.80      4.70 o
   2 -13   6        3.77       -0.21      3.86 o
   3 -13   6      149.95      174.86     15.98 o
   4 -13   6      129.78      157.85      8.89 o
   5 -13   6        9.43        6.23      6.04 o
   6 -13   6       15.03       12.45      5.53 o
  -2 -12   6       84.61       85.86      7.83 o
  -1 -12   6        7.21        2.41      5.32 o
   0 -12   6      111.97      122.57      5.84 o
   1 -12   6      270.87      266.93     15.44 o
   2 -12   6        1.27        0.28      3.60 o
   3 -12   6       59.39       57.15      4.21 o
   4 -12   6        7.99        7.21      5.98 o
   5 -12   6        3.89       -1.13      5.39 o
   6 -12   6       96.90       96.48      6.81 o
   7 -12   6        0.34       -1.10      4.13 o
  -4 -11   6       77.54       91.84      8.59 o
  -3 -11   6       49.31       56.08      7.89 o
  -2 -11   6       63.30       59.36      6.78 o
  -1 -11   6       34.42       40.71      4.58 o
   0 -11   6      445.49      487.83     11.70 o
   1 -11   6       53.16       62.15      4.58 o
   2 -11   6       68.72       75.58      6.44 o
   3 -11   6       29.27       34.95      3.74 o
   4 -11   6      104.22      102.92      7.22 o
   5 -11   6       62.58       62.67      4.97 o
   6 -11   6      267.71      296.06      7.40 o
   7 -11   6      230.20      228.19      6.92 o
   8 -11   6       43.71       30.91      4.44 o
  -5 -10   6       14.36       12.14      6.19 o
  -4 -10   6      235.55      239.11     10.82 o
  -3 -10   6      166.69      177.57      9.43 o
  -2 -10   6       45.12       41.28      4.36 o
  -1 -10   6        0.65       -1.23      4.03 o
   0 -10   6      810.21      839.11     28.64 o
   1 -10   6       70.72       75.73      4.45 o
   2 -10   6       71.19       79.04      4.22 o
   3 -10   6      214.79      198.10     11.59 o
   4 -10   6      106.71       89.23      6.83 o
   5 -10   6      112.35      126.46      5.70 o
   6 -10   6      304.36      322.01     13.70 o
   7 -10   6      235.96      260.33      6.96 o
   8 -10   6        1.06       -0.85      4.07 o
   9 -10   6        2.53        2.62      3.80 o
  -6  -9   6       16.72       19.35      4.41 o
  -5  -9   6       26.09       23.77      7.26 o
  -4  -9   6      336.22      312.56     10.91 o
  -3  -9   6       86.06       77.72      4.93 o
  -2  -9   6        0.65       -1.72      4.12 o
  -1  -9   6      206.97      212.42     12.40 o
   0  -9   6      617.16      584.13     10.38 o
   1  -9   6      131.51      112.58      4.64 o
   2  -9   6       60.67       61.18      5.55 o
   3  -9   6        9.31        7.83      2.82 o
   4  -9   6      295.65      282.67      6.79 o
   5  -9   6      159.47      152.18      5.58 o
   6  -9   6       18.89       18.40      3.96 o
   7  -9   6        2.59        3.90      4.03 o
   8  -9   6       79.10      104.96      5.25 o
   9  -9   6       73.81       92.28      5.31 o
  -7  -8   6       22.62       24.07      4.76 o
  -6  -8   6      103.85      104.52      5.42 o
  -5  -8   6       73.32       99.63      8.35 o
  -4  -8   6      176.42      181.98      9.21 o
  -3  -8   6        1.78        3.69      3.94 o
  -2  -8   6      519.84      487.91     11.03 o
  -1  -8   6     2696.92     2725.95     16.02 o
   0  -8   6       80.30       67.40      4.76 o
   1  -8   6        2.02        1.54      2.75 o
   2  -8   6      305.02      310.27      5.44 o
   3  -8   6     1909.44     1879.51     11.50 o
   4  -8   6      575.14      575.29      9.00 o
   5  -8   6        4.46        2.18      3.68 o
   6  -8   6       15.83       12.12      3.93 o
   7  -8   6      147.91      144.39      5.57 o
   8  -8   6      105.54       97.91      5.14 o
   9  -8   6       46.52       43.11      4.56 o
  -8  -7   6       39.92       30.31      4.42 o
  -7  -7   6       42.88       36.40      4.70 o
  -6  -7   6      118.13      121.63      5.98 o
  -5  -7   6       44.55       56.81      7.40 o
  -4  -7   6      317.56      312.97      6.67 o
  -3  -7   6      536.78      531.68     10.37 o
  -2  -7   6        1.37        1.25      3.26 o
  -1  -7   6      956.67     1051.46     18.31 o
   0  -7   6      565.31      611.01      7.29 o
   1  -7   6      220.20      211.77      4.51 o
   2  -7   6       96.61       97.67      4.97 o
   3  -7   6      251.33      252.85      8.39 o
   4  -7   6      712.68      727.45     14.47 o
   5  -7   6      352.72      367.53      7.11 o
   6  -7   6        1.47       -0.68      3.74 o
   7  -7   6      199.43      223.51      6.26 o
   8  -7   6      163.09      159.93      8.13 o
   9  -7   6       66.90       54.85      4.94 o
  -9  -6   6       52.55       52.00      5.22 o
  -8  -6   6       76.48       82.29      5.38 o
  -7  -6   6       88.64       79.41      5.30 o
  -6  -6   6        0.81        4.75      4.25 o
  -5  -6   6       50.95       48.90      6.69 o
  -4  -6   6        7.51        7.26      3.20 o
  -3  -6   6       34.85       28.22      3.35 o
  -2  -6   6      152.18      162.97      4.46 o
  -1  -6   6      547.18      613.92      3.41 o
   0  -6   6      552.72      525.14      6.21 o
   1  -6   6       34.22       29.88      2.72 o
   2  -6   6      680.30      696.06      6.18 o
   3  -6   6      406.78      387.14      6.73 o
   4  -6   6      347.97      335.77      9.57 o
   5  -6   6      348.63      348.51      6.80 o
   6  -6   6       26.92       23.44      4.10 o
   7  -6   6      997.76      993.65     28.88 o
   8  -6   6       79.95       82.32      4.89 o
   9  -6   6        0.67       -2.75      3.75 o
  -9  -5   6      267.07      277.42     10.16 o
  -8  -5   6      113.46      111.49      5.74 o
  -7  -5   6      114.44      105.99      5.64 o
  -6  -5   6      177.27      156.50      6.28 o
  -5  -5   6       46.04       47.17      3.37 o
  -4  -5   6       57.16       51.87      3.37 o
  -3  -5   6      159.17      155.01      4.20 o
  -2  -5   6       75.53       87.40      3.40 o
  -1  -5   6        6.90        9.41      2.16 o
   0  -5   6      792.30      837.58     10.09 o
   1  -5   6      977.35      982.37      7.06 o
   2  -5   6      663.58      580.93     34.20 o
   3  -5   6       32.20       38.17      3.56 o
   4  -5   6      188.29      188.07      5.07 o
   5  -5   6        0.94        2.10      3.41 o
   6  -5   6       53.68       38.18      4.15 o
   7  -5   6       86.32       77.04      4.76 o
   8  -5   6       71.36       72.62      4.59 o
   9  -5   6      145.32      165.32      6.78 o
 -10  -4   6      104.18      111.88      6.58 o
  -9  -4   6       69.94       63.42      5.26 o
  -8  -4   6      260.77      224.53      6.68 o
  -7  -4   6       16.20       19.30      4.37 o
  -6  -4   6       49.56       42.26      4.63 o
  -5  -4   6       13.70       15.08      2.70 o
  -4  -4   6      141.68      128.42      3.72 o
  -3  -4   6      500.23      471.79     12.63 o
  -2  -4   6     1278.18     1356.67     16.55 o
  -1  -4   6      641.80      677.55      9.28 o
   0  -4   6      699.82      767.78      6.15 o
   1  -4   6        1.85        1.46      1.29 o
   2  -4   6       45.96       51.90      2.99 o
   3  -4   6     1203.49     1198.90      9.72 o
   4  -4   6      296.10      306.67      5.82 o
   5  -4   6       15.40       12.99      3.37 o
   6  -4   6      979.93      954.68     10.29 o
   7  -4   6       60.20       59.12      4.78 o
   8  -4   6      129.34      128.60      5.25 o
   9  -4   6      124.71      137.54      5.59 o
 -10  -3   6      121.14      127.05      7.84 o
  -9  -3   6       34.68       29.92      4.63 o
  -8  -3   6      631.97      599.49      9.10 o
  -7  -3   6       12.50       12.12      4.25 o
  -6  -3   6       69.63       62.70      4.60 o
  -5  -3   6        3.53        0.25      2.09 o
  -4  -3   6      454.92      396.35      6.07 o
  -3  -3   6     1314.26     1381.06     19.33 o
  -2  -3   6      680.78      662.54     11.97 o
  -1  -3   6      284.40      256.94      2.88 o
   0  -3   6      866.74      883.88      9.45 o
   1  -3   6       63.68       51.87      1.72 o
   2  -3   6       53.23       49.54      1.27 o
   3  -3   6     1685.29     1742.67     30.27 o
   4  -3   6      133.07      135.16      4.44 o
   5  -3   6      100.43       92.75      4.18 o
   6  -3   6      571.18      520.76     17.66 o
   7  -3   6      259.14      270.56     12.78 o
   8  -3   6       18.65       16.10      3.68 o
   9  -3   6       67.25       64.73      4.49 o
 -11  -2   6      103.13       95.62      6.99 o
 -10  -2   6      244.86      253.56      7.03 o
  -9  -2   6       48.34       40.86      4.86 o
  -8  -2   6      219.86      227.99      6.65 o
  -7  -2   6       83.09       87.91      6.25 o
  -6  -2   6      658.42      657.44      8.31 o
  -5  -2   6      224.55      230.87      5.74 o
  -4  -2   6        4.47        5.40      1.05 o
  -3  -2   6       51.93       33.45      1.38 o
  -2  -2   6        1.97        1.53      1.43 o
  -1  -2   6       22.78       13.94      2.98 o
   0  -2   6     2092.41     2276.67     16.83 o
   1  -2   6      278.81      278.52      6.86 o
   2  -2   6      427.19      370.04      5.22 o
   3  -2   6       76.65       63.06      3.24 o
   4  -2   6      119.54      135.23      4.64 o
   5  -2   6      558.57      548.71     24.02 o
   6  -2   6       46.36       46.33      3.72 o
   7  -2   6      185.20      183.84      5.51 o
   8  -2   6       66.59       63.33      4.20 o
 -11  -1   6        0.38       -0.19      3.99 o
 -10  -1   6      152.57      151.13     10.23 o
  -9  -1   6      183.75      181.72      6.09 o
  -8  -1   6      103.29      101.00      5.31 o
  -7  -1   6      718.05      719.56     36.09 o
  -6  -1   6       25.90       25.19      1.98 o
  -5  -1   6      140.01      165.11      2.41 o
  -4  -1   6      123.59       99.81      2.09 o
  -3  -1   6       93.87      116.09      6.04 o
  -2  -1   6       14.40        8.29      1.69 o
  -1  -1   6      541.31      572.36      5.58 o
   0  -1   6      262.79      258.48      4.51 o
   1  -1   6        8.82        6.46      3.00 o
   2  -1   6       14.40       11.65      2.29 o
   3  -1   6      136.63      133.05      3.75 o
   4  -1   6        8.46        4.22      2.51 o
   5  -1   6        1.17        0.89      2.70 o
   6  -1   6       43.18       44.43      3.67 o
   7  -1   6      139.86      134.72      8.33 o
   8  -1   6       36.87       37.40      6.91 o
 -12   0   6        4.08        8.64      4.27 o
 -11   0   6        3.85        3.48      4.25 o
 -10   0   6      515.99      486.73     21.69 o
  -9   0   6      720.68      761.52      9.95 o
  -8   0   6       20.05       16.43      4.33 o
  -7   0   6      146.91      146.29      4.03 o
  -6   0   6      433.30      374.91      4.72 o
  -5   0   6      828.90      862.88     13.38 o
  -4   0   6        3.73        7.47      1.23 o
  -3   0   6       62.09       61.21      2.12 o
  -2   0   6      222.65      242.25      9.55 o
  -1   0   6     2453.83     2672.26     14.47 o
   0   0   6       68.50      101.61      3.76 o
   1   0   6        0.85        2.14      3.21 o
   2   0   6      288.74      315.67      6.22 o
   3   0   6      862.39      908.72      9.49 o
   4   0   6       78.42       88.24      3.16 o
   5   0   6      135.17      128.46      4.11 o
   6   0   6       87.35      101.16      8.13 o
   7   0   6       40.77       36.81      6.56 o
   8   0   6       35.30       32.56      5.26 o
 -12   1   6       49.37       52.25      4.91 o
 -11   1   6      451.57      461.49      8.95 o
 -10   1   6       66.39       64.92      5.28 o
  -9   1   6       53.74       52.40      6.94 o
  -8   1   6      814.00      787.05     13.57 o
  -7   1   6      525.11      485.23     11.07 o
  -6   1   6      200.47      190.70      4.32 o
  -5   1   6      343.04      326.79      3.24 o
  -4   1   6      679.38      715.62      7.44 o
  -3   1   6      875.71      895.25     11.98 o
  -2   1   6       33.98       58.80      2.61 o
  -1   1   6      241.21      228.37      4.38 o
   0   1   6     2341.94     2433.69     12.85 o
   1   1   6     2839.49     3099.40     43.52 o
   2   1   6       36.25       42.55      2.39 o
   3   1   6       20.48       22.14      1.75 o
   4   1   6      230.49      217.60      6.67 o
   5   1   6       45.49       43.88      5.20 o
   6   1   6       63.37       70.39      5.58 o
   7   1   6       18.19       10.27      4.72 o
 -12   2   6       98.67       88.14      5.72 o
 -11   2   6      168.80      173.66      6.60 o
 -10   2   6       83.42      101.94      8.40 o
  -9   2   6      266.95      269.84      5.96 o
  -8   2   6       92.53       88.26      3.98 o
  -7   2   6      184.05      171.91      5.68 o
  -6   2   6     1102.06     1166.77      9.03 o
  -5   2   6      148.17      148.39      3.28 o
  -4   2   6       43.84       48.50      1.81 o
  -3   2   6       25.01       34.59      1.80 o
  -2   2   6      798.19      774.91     10.79 o
  -1   2   6     2129.47     2238.41     42.51 o
   0   2   6     1161.53     1295.92     10.17 o
   1   2   6      251.00      270.02      4.93 o
   2   2   6      443.38      426.75      5.28 o
   3   2   6       55.20       56.75      2.94 o
   4   2   6        8.10       13.70      4.95 o
   5   2   6       13.21       17.79      4.85 o
   6   2   6       29.72       32.15      5.12 o
   7   2   6      199.91      210.85      7.60 o
 -12   3   6      101.27       91.69      5.57 o
 -11   3   6       26.49       18.20      7.23 o
 -10   3   6        3.78        0.77      3.61 o
  -9   3   6      268.75      249.78      6.04 o
  -8   3   6        1.12        1.96      2.95 o
  -7   3   6      145.41      138.25      4.43 o
  -6   3   6      583.42      586.91     13.21 o
  -5   3   6        1.43        0.96      1.26 o
  -4   3   6      506.18      472.81      8.15 o
  -3   3   6       81.79       89.79      2.85 o
  -2   3   6       69.89       72.53      6.62 o
  -1   3   6      160.57      163.60      3.53 o
   0   3   6      561.26      598.39     15.96 o
   1   3   6       29.41       27.05      3.13 o
   2   3   6      141.85      146.62      4.48 o
   3   3   6        9.28       11.01      2.90 o
   4   3   6       60.10       64.37      8.25 o
   5   3   6       19.44       28.83      5.36 o
   6   3   6        6.83        9.35      4.94 o
 -12   4   6       31.71       26.11      7.68 o
 -11   4   6        4.15       -0.48      7.03 o
 -10   4   6       15.71       11.63      3.70 o
  -9   4   6       24.03       23.57      3.74 o
  -8   4   6        3.17        1.91      3.31 o
  -7   4   6      249.10      232.96     14.67 o
  -6   4   6      214.57      194.18      4.65 o
  -5   4   6       57.56       56.71      2.06 o
  -4   4   6      219.00      214.59      4.02 o
  -3   4   6      134.75      136.85      3.01 o
  -2   4   6      184.69      174.42      7.31 o
  -1   4   6       61.53       48.18      6.08 o
   0   4   6       19.17       16.75      3.28 o
   1   4   6       51.81       37.55      3.65 o
   2   4   6       21.82       19.51      3.40 o
   3   4   6      520.04      544.17      8.19 o
   4   4   6      357.12      419.71     12.46 o
   5   4   6       16.42       18.24      7.43 o
 -12   5   6        4.42       -1.75      6.72 o
 -11   5   6       15.67       20.02      4.63 o
 -10   5   6      317.39      335.74      7.44 o
  -9   5   6        7.54        6.48      3.79 o
  -8   5   6       79.79       75.24      4.37 o
  -7   5   6      183.25      207.63      9.33 o
  -6   5   6      241.39      258.00     15.11 o
  -5   5   6        4.27        2.40      2.46 o
  -4   5   6        4.88        3.96      2.06 o
  -3   5   6      607.78      566.65     11.03 o
  -2   5   6      400.95      427.00     10.27 o
  -1   5   6      184.59      180.23      5.28 o
   0   5   6       56.41       57.05      4.07 o
   1   5   6      194.91      179.61      5.37 o
   2   5   6      775.89      752.87      9.56 o
   3   5   6      506.09      472.20     29.00 o
   4   5   6        5.67        1.72      6.28 o
 -12   6   6       19.34       17.10      4.20 o
 -11   6   6       67.43       65.10      4.81 o
 -10   6   6      390.61      392.25      7.90 o
  -9   6   6        4.93        8.57      3.63 o
  -8   6   6      172.10      160.37      5.32 o
  -7   6   6      118.75      104.41      6.23 o
  -6   6   6       50.40       49.73      3.53 o
  -5   6   6       41.82       50.30      3.09 o
  -4   6   6       64.00       62.51      6.45 o
  -3   6   6      428.35      446.61     10.62 o
  -2   6   6        4.12        3.11      3.65 o
  -1   6   6        1.08        1.51      3.52 o
   0   6   6      213.01      221.41     15.47 o
   1   6   6      408.01      394.81     25.45 o
   2   6   6      330.60      356.23     17.49 o
   3   6   6       94.88       96.31      5.29 o
 -11   7   6        0.98        3.01      4.00 o
 -10   7   6       33.07       23.25      4.32 o
  -9   7   6      106.10      102.90      5.09 o
  -8   7   6       33.62       45.10      4.16 o
  -7   7   6      101.45      103.74      4.41 o
  -6   7   6        7.25        1.73      5.79 o
  -5   7   6      171.81      144.60      7.92 o
  -4   7   6        3.91       -1.60      5.64 o
  -3   7   6       19.82       15.85      6.11 o
  -2   7   6       33.69       27.82      4.25 o
  -1   7   6       44.81       43.20      4.27 o
   0   7   6      147.53      150.26      5.70 o
   1   7   6       39.18       40.34      4.35 o
   2   7   6       36.70       37.09      5.14 o
 -11   8   6       59.29       75.51      5.26 o
 -10   8   6      105.50      122.84      5.47 o
  -9   8   6       89.21       88.69      4.73 o
  -8   8   6       17.81       18.75      3.52 o
  -7   8   6       74.86       80.03      7.20 o
  -6   8   6       18.22        8.34      5.85 o
  -5   8   6        2.65        2.17      5.73 o
  -4   8   6       11.81        7.99      5.91 o
  -3   8   6       49.69       36.73      6.34 o
  -2   8   6      131.72      109.25      5.39 o
  -1   8   6       45.92       41.33      4.49 o
   0   8   6       30.05       25.31      4.15 o
   1   8   6      128.64      117.55      5.76 o
 -10   9   6       74.36       83.14      5.09 o
  -9   9   6       49.07       39.70      6.96 o
  -8   9   6      142.96      125.70      7.95 o
  -7   9   6        0.29        2.01      5.92 o
  -6   9   6       13.61       14.00      6.02 o
  -5   9   6       20.50       23.02      6.32 o
  -4   9   6       38.55       46.07      6.85 o
  -3   9   6       43.48       35.01      6.13 o
  -2   9   6        5.19        5.38      3.96 o
  -1   9   6        2.32        5.07      4.13 o
   0   9   6       81.18       80.79      5.29 o
  -9  10   6       12.09       13.84      5.98 o
  -8  10   6       19.40       18.13      5.95 o
  -7  10   6       27.16       22.90      6.07 o
  -6  10   6      307.17      266.85     10.29 o
  -5  10   6        1.10        2.18      5.92 o
  -4  10   6        0.29       -1.31      6.17 o
  -3  10   6       83.71       82.99      7.62 o
  -2  10   6       17.02       16.61      4.30 o
   0 -13   7       16.70       10.69      4.23 o
   1 -13   7       19.81       25.10      4.56 o
   2 -13   7        5.32        5.30      3.84 o
   3 -13   7       72.42       90.24      7.66 o
   4 -13   7      233.09      238.23      9.86 o
   5 -13   7       30.36       36.88      6.41 o
  -2 -12   7      158.93      178.03      9.54 o
  -1 -12   7       43.20       59.02      5.31 o
   0 -12   7       18.17       17.70      4.20 o
   1 -12   7        2.58        3.50      3.76 o
   2 -12   7       43.06       42.03      5.29 o
   3 -12   7       72.30       66.86      6.80 o
   4 -12   7        4.36        8.72      6.21 o
   5 -12   7       50.67       51.79      7.21 o
   6 -12   7      293.27      279.82     10.41 o
  -4 -11   7       60.65       72.60      8.26 o
  -3 -11   7       51.07       54.38      7.39 o
  -2 -11   7       78.04       82.53      5.35 o
  -1 -11   7       11.52       18.12      4.46 o
   0 -11   7       97.67      112.53     14.24 o
   1 -11   7       24.24       17.08      3.71 o
   2 -11   7        5.84        6.45      3.13 o
   3 -11   7      125.39      116.89      8.04 o
   4 -11   7        5.36        6.29      5.48 o
   5 -11   7      170.32      174.28      8.49 o
   6 -11   7        6.58        6.97      4.08 o
   7 -11   7       54.19       43.30      6.88 o
  -5 -10   7        1.74       -3.57      7.22 o
  -4 -10   7       51.28       54.70      7.14 o
  -3 -10   7       24.82       21.06      4.18 o
  -2 -10   7       12.04       11.25      4.15 o
  -1 -10   7      247.04      228.90      6.38 o
   0 -10   7       36.83       36.42      4.15 o
   1 -10   7       15.34       17.02      3.54 o
   2 -10   7      283.28      292.78     10.89 o
   3 -10   7       35.93       41.19      6.32 o
   4 -10   7       44.39       27.90      5.88 o
   5 -10   7       13.52       16.84      4.11 o
   6 -10   7       38.76       44.17      4.81 o
   7 -10   7      171.54      186.77      8.43 o
   8 -10   7       60.45       67.21      5.20 o
  -6  -9   7       81.79       78.55      5.47 o
  -5  -9   7       99.18       96.84      8.46 o
  -4  -9   7      119.35      107.66      8.12 o
  -3  -9   7       48.89       46.52      4.34 o
  -2  -9   7       30.60       25.57      4.20 o
  -1  -9   7     1188.84     1146.60     11.44 o
   0  -9   7      169.19      159.08      5.24 o
   1  -9   7      227.81      222.21     10.32 o
   2  -9   7       31.62       28.90      3.14 o
   3  -9   7      237.35      227.16      8.90 o
   4  -9   7        5.92        7.52      5.64 o
   5  -9   7      101.21      101.16      5.48 o
   6  -9   7      366.56      337.09      7.58 o
   7  -9   7      200.72      201.30      6.57 o
   8  -9   7        7.25        7.96      4.10 o
  -7  -8   7       33.38       32.85      5.03 o
  -6  -8   7       29.42       31.34      4.62 o
  -5  -8   7      603.71      654.38     14.40 o
  -4  -8   7      168.99      174.40      5.68 o
  -3  -8   7        1.12        0.42      3.68 o
  -2  -8   7      263.40      252.51      6.22 o
  -1  -8   7     1614.61     1687.90     12.93 o
   0  -8   7      177.79      177.32      6.35 o
   1  -8   7       57.70       67.74      8.63 o
   2  -8   7       22.30       23.49      2.58 o
   3  -8   7        5.43        1.64      5.15 o
   4  -8   7      522.96      522.44     13.48 o
   5  -8   7      406.23      416.50      7.91 o
   6  -8   7      210.26      193.21      6.28 o
   7  -8   7      113.00       98.53      5.47 o
   8  -8   7       35.80       30.76      4.43 o
  -8  -7   7       25.25       21.64      4.49 o
  -7  -7   7       17.55       18.55      4.89 o
  -6  -7   7       30.88       34.33      6.52 o
  -5  -7   7      674.00      613.81     13.42 o
  -4  -7   7      586.17      547.37      8.01 o
  -3  -7   7       43.99       44.34      3.84 o
  -2  -7   7      193.89      195.55      5.42 o
  -1  -7   7      102.58       92.78      4.17 o
   0  -7   7      315.97      325.23      9.32 o
   1  -7   7        0.94        0.19      2.21 o
   2  -7   7       49.04       52.72      2.61 o
   3  -7   7       22.38       19.29      5.66 o
   4  -7   7      217.77      229.93      6.21 o
   5  -7   7      414.77      448.23      8.38 o
   6  -7   7       20.85       28.28      4.26 o
   7  -7   7       25.95       28.56      4.33 o
   8  -7   7       83.09       72.83      4.82 o
   9  -7   7       47.53       46.90      7.74 o
  -9  -6   7        6.71        4.54      4.64 o
  -8  -6   7        9.58        9.14      4.54 o
  -7  -6   7       50.84       49.30      5.07 o
  -6  -6   7      323.94      305.52     10.44 o
  -5  -6   7      180.83      149.44      4.95 o
  -4  -6   7       53.98       47.91      3.70 o
  -3  -6   7       15.84       10.12      3.20 o
  -2  -6   7     2000.90     2049.69     12.80 o
  -1  -6   7       45.37       46.83      3.22 o
   0  -6   7       51.15       40.36      2.79 o
   1  -6   7        2.78        4.88      2.05 o
   2  -6   7      844.82      855.31     15.91 o
   3  -6   7      666.07      692.32      8.69 o
   4  -6   7       63.39       65.98      4.63 o
   5  -6   7      142.14      129.03      7.35 o
   6  -6   7       67.86       74.13      4.96 o
   7  -6   7        9.18       13.16      4.05 o
   8  -6   7       25.80       25.24      4.06 o
   9  -6   7      144.84      129.71      5.78 o
  -9  -5   7       12.30        9.79      4.52 o
  -8  -5   7      281.29      280.21      7.53 o
  -7  -5   7       96.74      120.50      9.27 o
  -6  -5   7       18.90       18.86      5.67 o
  -5  -5   7       17.98       16.30      3.12 o
  -4  -5   7       41.73       46.22      3.30 o
  -3  -5   7      180.31      171.06      4.42 o
  -2  -5   7     1163.64     1197.74     31.03 o
  -1  -5   7      365.51      393.05      8.58 o
   0  -5   7       15.30        9.69      2.30 o
   1  -5   7      319.43      310.25      7.94 o
   2  -5   7      680.79      679.64     16.41 o
   3  -5   7      592.42      612.96      7.96 o
   4  -5   7       86.82       88.81      4.45 o
   5  -5   7      172.94      142.05      5.29 o
   6  -5   7      215.29      208.05     10.20 o
   7  -5   7      194.35      185.53      5.94 o
   8  -5   7       46.38       43.49      4.30 o
 -10  -4   7      140.34      120.19      6.37 o
  -9  -4   7        0.63        0.78      4.62 o
  -8  -4   7      217.02      195.42      6.67 o
  -7  -4   7       17.44       21.00      4.53 o
  -6  -4   7       19.75       18.21      2.59 o
  -5  -4   7      226.99      227.04      4.77 o
  -4  -4   7      261.89      251.09      4.84 o
  -3  -4   7     1644.58     1725.56     10.72 o
  -2  -4   7      604.85      643.90     10.79 o
  -1  -4   7       83.96       72.52      3.54 o
   0  -4   7      320.35      361.33      5.32 o
   1  -4   7     1412.14     1526.66      8.18 o
   2  -4   7      831.18      847.49     29.38 o
   3  -4   7      247.57      248.09      5.53 o
   4  -4   7       81.66       72.56      4.12 o
   5  -4   7      426.87      434.83      9.91 o
   6  -4   7     1072.90     1097.94     14.59 o
   7  -4   7      112.22      108.92     10.83 o
   8  -4   7       51.47       66.64      6.19 o
 -10  -3   7      500.22      507.78      9.55 o
  -9  -3   7      184.60      163.29      6.49 o
  -8  -3   7       48.87       44.35      4.79 o
  -7  -3   7       35.34       28.52      4.74 o
  -6  -3   7        5.18        9.69      2.65 o
  -5  -3   7      430.78      397.74      8.93 o
  -4  -3   7      216.60      201.23      2.43 o
  -3  -3   7      468.69      512.34      9.58 o
  -2  -3   7     1324.64     1379.60     10.34 o
  -1  -3   7      573.19      596.52      4.55 o
   0  -3   7      604.55      579.51      4.49 o
   1  -3   7      305.37      280.64      8.54 o
   2  -3   7      376.33      360.11      6.87 o
   3  -3   7     1266.21     1281.78     12.13 o
   4  -3   7      181.69      166.83      4.85 o
   5  -3   7      239.91      221.16      5.69 o
   6  -3   7      313.27      299.84      6.52 o
   7  -3   7       53.57       54.91      4.17 o
   8  -3   7      175.74      191.94      6.01 o
 -11  -2   7       63.54       79.91      5.62 o
 -10  -2   7      144.78      162.34      6.39 o
  -9  -2   7      818.34      796.29     11.20 o
  -8  -2   7       31.00       27.37      4.91 o
  -7  -2   7      214.25      197.63      9.20 o
  -6  -2   7       10.32       11.23      1.51 o
  -5  -2   7      169.65      178.04      2.61 o
  -4  -2   7      684.36      702.92     13.44 o
  -3  -2   7       98.44       98.47      2.33 o
  -2  -2   7      143.63      129.19      4.59 o
  -1  -2   7      548.37      604.74      8.92 o
   0  -2   7       96.75       93.05      3.41 o
   1  -2   7       20.03       12.11      3.09 o
   2  -2   7      276.59      231.14      7.91 o
   3  -2   7      154.65      153.09      4.42 o
   4  -2   7        1.93        8.55      3.20 o
   5  -2   7      162.12      142.15      4.81 o
   6  -2   7       32.88       34.32      3.72 o
   7  -2   7      115.09      116.63      4.74 o
   8  -2   7      217.54      255.30     10.54 o
 -11  -1   7      200.75      209.16     12.99 o
 -10  -1   7        0.69        3.32      4.57 o
  -9  -1   7       69.91       55.71      5.39 o
  -8  -1   7       34.38       29.96      4.65 o
  -7  -1   7       45.38       51.49      2.61 o
  -6  -1   7       42.66       36.77      1.63 o
  -5  -1   7      218.29      205.02      2.83 o
  -4  -1   7      139.52      165.26      2.88 o
  -3  -1   7        2.32        4.39      1.83 o
  -2  -1   7       51.52       43.89      2.31 o
  -1  -1   7     1141.08     1248.73      8.63 o
   0  -1   7       51.51       68.01      3.31 o
   1  -1   7        0.94       -0.07      3.20 o
   2  -1   7      263.03      280.98      9.91 o
   3  -1   7       44.02       42.22      4.02 o
   4  -1   7      312.98      305.59     14.79 o
   5  -1   7      172.74      168.24      4.87 o
   6  -1   7      231.61      223.82      9.85 o
   7  -1   7       18.77       11.10      6.11 o
 -11   0   7       48.12       44.34      5.29 o
 -10   0   7       53.88       49.82      5.17 o
  -9   0   7       22.52       29.48      5.63 o
  -8   0   7      106.70      119.54      3.56 o
  -7   0   7      956.15      931.98     14.81 o
  -6   0   7      177.72      172.35      2.48 o
  -5   0   7        2.07        1.13      1.23 o
  -4   0   7       61.63       53.34      3.25 o
  -3   0   7       58.49       46.45      2.26 o
  -2   0   7      156.44      160.01     12.04 o
  -1   0   7      964.95     1052.25      8.37 o
   0   0   7       47.64       48.15      3.61 o
   1   0   7      288.20      293.44      6.06 o
   2   0   7      267.31      282.04     16.54 o
   3   0   7       93.56       88.96      5.32 o
   4   0   7      869.52      880.68     11.08 o
   5   0   7      294.86      287.91      7.72 o
   6   0   7      142.73      145.09      6.43 o
   7   0   7        0.97       -2.38      5.27 o
 -12   1   7       32.74       36.27      5.01 o
 -11   1   7       57.31       68.17      5.54 o
 -10   1   7      276.90      278.99      7.20 o
  -9   1   7      640.99      647.59      9.17 o
  -8   1   7      687.42      679.95     16.89 o
  -7   1   7        1.06       -1.84      2.68 o
  -6   1   7      166.71      175.66      2.29 o
  -5   1   7      256.92      230.60      5.16 o
  -4   1   7      126.27       99.93      2.35 o
  -3   1   7       78.48       69.32      2.69 o
  -2   1   7      979.38      987.33     28.86 o
  -1   1   7      491.51      462.60      7.61 o
   0   1   7      403.92      367.05      7.27 o
   1   1   7      119.66      105.35      4.96 o
   2   1   7      284.32      272.16      6.90 o
   3   1   7       98.09       95.36      5.80 o
   4   1   7        1.97        3.24      4.77 o
   5   1   7       80.57       86.02      5.91 o
   6   1   7       96.65       97.42      6.22 o
 -12   2   7       61.05       50.93      5.12 o
 -11   2   7      490.15      480.73      9.22 o
 -10   2   7      149.46      162.79      5.24 o
  -9   2   7       67.19       63.87      4.09 o
  -8   2   7      325.79      328.30      6.11 o
  -7   2   7      178.78      181.04      4.78 o
  -6   2   7      117.21      117.18      3.91 o
  -5   2   7      127.54      128.31      3.10 o
  -4   2   7       42.60       48.26      2.11 o
  -3   2   7      363.38      390.19     12.52 o
  -2   2   7     1471.01     1536.99     13.90 o
  -1   2   7        5.51        8.92      3.30 o
   0   2   7       38.25       49.31      4.29 o
   1   2   7      299.83      308.70      6.83 o
   2   2   7       76.20       77.70      5.37 o
   3   2   7        1.25        3.05      4.84 o
   4   2   7       43.49       34.59      5.28 o
   5   2   7       54.12       59.62      5.79 o
   6   2   7       17.77       22.57      5.14 o
 -12   3   7      101.12       85.30      5.58 o
 -11   3   7      116.65       87.81      8.17 o
 -10   3   7       25.10       19.85      3.85 o
  -9   3   7      134.37      140.81      5.07 o
  -8   3   7       66.33       55.01      3.81 o
  -7   3   7      138.34      130.59      4.36 o
  -6   3   7      224.15      210.50      4.80 o
  -5   3   7        9.18        6.87      1.58 o
  -4   3   7      119.25      131.99      2.77 o
  -3   3   7        2.18        1.28      1.83 o
  -2   3   7       11.75       13.71      1.70 o
  -1   3   7      601.03      605.00      8.52 o
   0   3   7      143.49      164.98      8.42 o
   1   3   7        5.21        4.87      6.47 o
   2   3   7        5.64        9.94      2.59 o
   3   3   7        5.90        5.41      4.99 o
   4   3   7       16.58       16.76      5.05 o
   5   3   7        4.12        8.13      4.84 o
 -12   4   7       96.20      105.26      9.30 o
 -11   4   7       52.60       64.73      4.80 o
 -10   4   7      126.56      115.23      5.23 o
  -9   4   7        2.08        1.53      3.52 o
  -8   4   7       67.68       71.34      4.33 o
  -7   4   7      376.61      385.10      6.46 o
  -6   4   7      221.59      214.37      4.97 o
  -5   4   7      165.66      153.21      4.75 o
  -4   4   7       56.39       61.43      2.38 o
  -3   4   7      434.71      452.03     10.23 o
  -2   4   7      179.30      188.35      8.11 o
  -1   4   7      237.99      204.66      8.68 o
   0   4   7      273.34      235.74      9.09 o
   1   4   7      187.58      173.69      5.20 o
   2   4   7        6.91        9.42      3.51 o
   3   4   7        8.90        7.03      6.59 o
   4   4   7       16.51       15.25      4.95 o
 -12   5   7       31.34       31.69      4.56 o
 -11   5   7       15.64       22.22      4.16 o
 -10   5   7      250.75      244.09      6.60 o
  -9   5   7       15.99       11.72      3.75 o
  -8   5   7      125.67      138.39      5.06 o
  -7   5   7      161.55      176.92      6.98 o
  -6   5   7       10.79       14.79      3.09 o
  -5   5   7      679.31      705.51      7.41 o
  -4   5   7        0.43        0.99      5.36 o
  -3   5   7       66.63       59.96      6.57 o
  -2   5   7      618.84      645.47     12.77 o
  -1   5   7      749.43      799.60     14.23 o
   0   5   7      269.48      259.53      6.30 o
   1   5   7        0.35       -0.11      3.39 o
   2   5   7        2.58        4.33      3.52 o
   3   5   7      178.20      195.04     10.12 o
 -11   6   7      102.51       97.20      8.27 o
 -10   6   7       18.74       25.28      6.32 o
  -9   6   7       20.79       20.75      4.07 o
  -8   6   7      248.80      238.11     12.05 o
  -7   6   7      182.95      170.82      5.00 o
  -6   6   7        0.92       -0.48      2.54 o
  -5   6   7       71.02       73.70      6.61 o
  -4   6   7      303.14      287.98      9.41 o
  -3   6   7      229.47      217.92      8.67 o
  -2   6   7      165.02      167.86      8.57 o
  -1   6   7        0.85        2.27      6.35 o
   0   6   7       17.58       17.45      3.88 o
   1   6   7       39.00       47.95      4.80 o
   2   6   7      298.57      337.21     19.44 o
 -11   7   7       57.72       54.71      4.74 o
 -10   7   7        1.22       -0.14      3.51 o
  -9   7   7       15.56       17.06      3.67 o
  -8   7   7       67.23       69.22      4.17 o
  -7   7   7      103.89      106.78      7.45 o
  -6   7   7       25.22       14.75      6.14 o
  -5   7   7        0.33       -1.06      5.38 o
  -4   7   7      159.76      145.67      8.16 o
  -3   7   7       23.66       17.11      6.34 o
  -2   7   7        4.73        0.59      5.83 o
  -1   7   7       30.07       19.00      4.00 o
   0   7   7       91.39       80.84      5.13 o
   1   7   7      340.37      322.16     12.78 o
 -10   8   7        0.45        0.56      3.60 o
  -9   8   7       27.94       28.36      6.05 o
  -8   8   7      100.48      113.91      8.01 o
  -7   8   7        4.81        9.19      5.81 o
  -6   8   7        7.66       -0.28      5.94 o
  -5   8   7        0.24       -0.97      5.54 o
  -4   8   7       28.56       27.89      5.90 o
  -3   8   7        6.19        5.50      6.15 o
  -2   8   7       11.77       12.65      6.36 o
  -1   8   7       31.58       22.79      4.22 o
   0   8   7      119.06      112.26      5.83 o
  -9   9   7       68.53       60.52      7.45 o
  -8   9   7       50.79       40.83      6.78 o
  -7   9   7       37.07       35.86      6.34 o
  -6   9   7       16.59       14.44      6.38 o
  -5   9   7       87.64      106.97      8.41 o
  -4   9   7       88.68      100.41      7.75 o
  -3   9   7        9.89        9.58      5.71 o
  -2   9   7        0.18       -0.28      5.85 o
  -7  10   7       27.27       33.34      6.46 o
  -6  10   7       55.26       50.24      7.45 o
  -5  10   7        5.70        5.92      5.70 o
   1 -13   8       54.76       54.00     12.46 o
   2 -13   8      133.88      124.85      8.47 o
   3 -13   8      147.25      163.50      9.36 o
  -2 -12   8       35.03       36.73      4.58 o
  -1 -12   8        6.41        6.62      3.86 o
   0 -12   8        0.91        1.48      3.89 o
   1 -12   8       58.20       56.96      4.56 o
   2 -12   8       29.59       18.98      6.53 o
   3 -12   8      240.71      222.52     10.25 o
   4 -12   8       34.91       42.19      7.10 o
   5 -12   8       69.21       72.81      7.78 o
  -3 -11   8       11.12       11.07      4.09 o
  -2 -11   8       43.94       49.59      5.66 o
  -1 -11   8       50.06       47.07      4.62 o
   0 -11   8       12.41        4.69      3.67 o
   1 -11   8       13.19       12.48      3.50 o
   2 -11   8      213.65      210.87      9.45 o
   3 -11   8      105.07      100.88      7.87 o
   4 -11   8       10.44        6.70      6.14 o
   5 -11   8      247.29      245.09     10.04 o
   6 -11   8      177.33      180.75      9.44 o
  -5 -10   8       11.24        0.29      6.41 o
  -4 -10   8       25.59       24.67      7.03 o
  -3 -10   8      109.94      121.25      6.24 o
  -2 -10   8       60.39       41.75      4.37 o
  -1 -10   8       62.82       57.79      4.44 o
   0 -10   8      105.40       92.85      5.15 o
   1 -10   8       44.53       42.50      8.32 o
   2 -10   8       64.96       64.18      7.32 o
   3 -10   8       19.20       10.72      6.40 o
   4 -10   8      426.36      415.22     11.63 o
   5 -10   8      337.18      317.22     10.61 o
   6 -10   8        5.05        3.58      4.29 o
   7 -10   8        0.44        3.35      4.23 o
  -6  -9   8        3.36        9.01      7.02 o
  -5  -9   8      102.19      102.93      8.50 o
  -4  -9   8      147.79      152.28      5.97 o
  -3  -9   8      208.75      207.46     23.05 o
  -2  -9   8       32.40       30.39      4.42 o
  -1  -9   8      141.75      154.81      5.46 o
   0  -9   8       18.19       17.39      3.32 o
   1  -9   8       67.42       58.37      3.70 o
   2  -9   8      379.49      359.91     10.89 o
   3  -9   8        0.84       -1.60      5.80 o
   4  -9   8      132.26      126.86      7.88 o
   5  -9   8       93.01       87.37      5.31 o
   6  -9   8       87.41       73.76      8.43 o
   7  -9   8      118.87      124.46      5.89 o
  -7  -8   8       61.53       63.76      5.61 o
  -6  -8   8       73.13       76.35      7.86 o
  -5  -8   8       90.52      100.56      4.99 o
  -4  -8   8       32.60       35.76      4.26 o
  -3  -8   8      112.55      125.75      4.96 o
  -2  -8   8     1086.47     1121.75     20.84 o
  -1  -8   8       29.53       27.87      3.73 o
   0  -8   8        3.32        0.63      3.03 o
   1  -8   8      271.73      283.82      9.49 o
   2  -8   8        1.00       -2.00      5.36 o
   3  -8   8       23.00       30.38      6.02 o
   4  -8   8      282.51      271.15      9.74 o
   5  -8   8      544.67      564.06      9.34 o
   6  -8   8      221.50      201.62      6.68 o
   7  -8   8        0.54        1.86      3.81 o
   8  -8   8       75.21       64.23      5.06 o
  -8  -7   8      132.11      108.01      6.07 o
  -7  -7   8       50.04       40.97      4.92 o
  -6  -7   8       68.73       58.14      6.71 o
  -5  -7   8      113.37      102.31      4.76 o
  -4  -7   8       35.45       37.19      3.83 o
  -3  -7   8        6.74        6.59      3.58 o
  -2  -7   8     1379.90     1319.15     11.42 o
  -1  -7   8       70.22       73.88     12.27 o
   0  -7   8        4.85        5.34      2.74 o
   1  -7   8       22.37       24.37      2.58 o
   2  -7   8      177.76      161.19      7.71 o
   3  -7   8       92.56       94.70      7.10 o
   4  -7   8      148.06      160.10      5.79 o
   5  -7   8      102.25      100.50      5.24 o
   6  -7   8      153.46      171.85      6.04 o
   7  -7   8       49.49       43.11      4.50 o
   8  -7   8        7.40        4.37      4.07 o
  -9  -6   8        0.39        0.13      4.30 o
  -8  -6   8       44.08       38.47      5.02 o
  -7  -6   8       25.09       28.09      5.03 o
  -6  -6   8      337.54      348.28     11.19 o
  -5  -6   8       68.97       60.16      4.05 o
  -4  -6   8        8.84       15.52      3.39 o
  -3  -6   8      640.09      613.14      8.34 o
  -2  -6   8      433.49      433.81      6.61 o
  -1  -6   8        0.64        1.24      1.38 o
   0  -6   8      230.32      223.02      4.54 o
   1  -6   8       18.39       19.41      2.13 o
   2  -6   8        1.48       -0.79      5.16 o
   3  -6   8        9.70        7.62      5.54 o
   4  -6   8        0.84        2.79      3.96 o
   5  -6   8      245.39      221.13      6.35 o
   6  -6   8      154.76      149.87      5.68 o
   7  -6   8       19.10       19.75      3.96 o
   8  -6   8        0.58       -0.17      3.92 o
  -9  -5   8        1.27        1.33      4.87 o
  -8  -5   8        6.25        3.42      4.66 o
  -7  -5   8      199.29      209.91      6.87 o
  -6  -5   8      904.39      891.93      9.36 o
  -5  -5   8      656.49      640.56      7.90 o
  -4  -5   8       18.51       11.57      3.11 o
  -3  -5   8      488.03      471.94     12.30 o
  -2  -5   8      517.90      512.32      4.85 o
  -1  -5   8      135.55      145.31      2.96 o
   0  -5   8       34.72       37.72      1.99 o
   1  -5   8       37.49       37.04      4.51 o
   2  -5   8       26.00       20.26      5.97 o
   3  -5   8      664.60      657.35     12.83 o
   4  -5   8      466.52      479.38      8.00 o
   5  -5   8       87.83       99.27      5.50 o
   6  -5   8       25.71       26.57      4.12 o
   7  -5   8       65.98       59.07      4.51 o
   8  -5   8      132.55      114.72      5.38 o
 -10  -4   8        5.42       -0.32      4.66 o
  -9  -4   8      117.00      112.22      5.83 o
  -8  -4   8       63.09       64.55      5.57 o
  -7  -4   8      423.11      434.80      8.54 o
  -6  -4   8      314.63      263.91     10.99 o
  -5  -4   8      183.99      186.31      4.58 o
  -4  -4   8      432.23      407.70      6.07 o
  -3  -4   8     1159.05     1172.96      9.40 o
  -2  -4   8      492.79      499.14      4.53 o
  -1  -4   8      174.01      162.50      4.51 o
   0  -4   8        0.72        1.32      1.58 o
   1  -4   8     1158.38     1214.48     28.48 o
   2  -4   8      634.68      673.47     12.43 o
   3  -4   8      286.81      281.89      9.48 o
   4  -4   8        0.64       -0.33      3.63 o
   5  -4   8      124.75      148.16      5.58 o
   6  -4   8      172.38      175.12      5.73 o
   7  -4   8       77.76       62.49      4.31 o
   8  -4   8      179.71      170.15      6.07 o
 -10  -3   8       23.48       20.82      4.98 o
  -9  -3   8      203.29      190.23      6.86 o
  -8  -3   8       62.22       68.02      5.54 o
  -7  -3   8      159.61      164.41      6.21 o
  -6  -3   8      145.00      128.79      3.81 o
  -5  -3   8        4.67        8.97      2.40 o
  -4  -3   8      135.34      141.62      2.44 o
  -3  -3   8      577.82      648.34     13.92 o
  -2  -3   8      705.63      709.05      5.51 o
  -1  -3   8      882.27      866.11      9.55 o
   0  -3   8      436.42      403.91      4.44 o
   1  -3   8      479.89      479.99      4.29 o
   2  -3   8      140.24      145.33      7.50 o
   3  -3   8        2.07        2.42      6.31 o
   4  -3   8       10.94        6.41      3.41 o
   5  -3   8      168.07      169.40      5.41 o
   6  -3   8      132.54      134.98      5.08 o
   7  -3   8        7.37        6.54      3.28 o
 -11  -2   8       37.97       38.37      5.11 o
 -10  -2   8        9.56       11.80      4.63 o
  -9  -2   8      198.98      188.76      6.81 o
  -8  -2   8       63.16       80.13      5.49 o
  -7  -2   8       17.28       14.92      4.50 o
  -6  -2   8       22.39       15.79      1.44 o
  -5  -2   8       78.47       74.34      2.57 o
  -4  -2   8     1294.02     1417.35      8.04 o
  -3  -2   8     1232.05     1309.88     21.63 o
  -2  -2   8        6.92       11.41      2.06 o
  -1  -2   8        4.75        7.65      2.50 o
   0  -2   8      709.97      745.12     12.85 o
   1  -2   8      338.13      325.13      6.14 o
   2  -2   8       81.82       72.14      4.72 o
   3  -2   8      563.24      563.11      8.70 o
   4  -2   8      483.15      517.38     14.51 o
   5  -2   8      435.62      437.14     10.25 o
   6  -2   8        2.71        5.60      5.91 o
   7  -2   8       50.28       46.68      6.79 o
 -11  -1   8       79.26       84.11      5.99 o
 -10  -1   8      195.73      178.61      8.02 o
  -9  -1   8      146.58      146.33     14.62 o
  -8  -1   8      276.04      259.12      7.08 o
  -7  -1   8      260.78      282.01      4.48 o
  -6  -1   8      342.72      333.80      3.75 o
  -5  -1   8     1026.00     1107.04      8.29 o
  -4  -1   8      736.21      844.30      6.57 o
  -3  -1   8      268.82      312.72     10.18 o
  -2  -1   8       49.79       46.99      2.67 o
  -1  -1   8       14.85       14.83      3.36 o
   0  -1   8       47.79       49.40      3.63 o
   1  -1   8      339.82      380.01      6.82 o
   2  -1   8     1270.98     1366.01     29.86 o
   3  -1   8      147.12      139.10      6.15 o
   4  -1   8      155.78      150.65      6.44 o
   5  -1   8      214.22      205.90      7.16 o
   6  -1   8       28.47       27.03      5.28 o
   7  -1   8      260.91      274.77     12.23 o
 -11   0   8      319.77      312.80      8.95 o
 -10   0   8      356.30      347.53      8.31 o
  -9   0   8      129.48      113.55      3.78 o
  -8   0   8       46.83       45.81      4.92 o
  -7   0   8      173.32      166.35      4.46 o
  -6   0   8      330.53      338.81      5.03 o
  -5   0   8      496.12      493.00      4.56 o
  -4   0   8      435.21      425.13      5.01 o
  -3   0   8      103.15      105.46      3.23 o
  -2   0   8      597.29      617.75     26.90 o
  -1   0   8      225.93      212.00      9.21 o
   0   0   8      152.67      136.68      6.52 o
   1   0   8      936.36      946.85     11.79 o
   2   0   8      112.50      114.94      6.51 o
   3   0   8       64.84       70.86      5.62 o
   4   0   8      241.27      234.94      7.70 o
   5   0   8      111.99      129.87      8.34 o
   6   0   8      100.59      112.26      6.67 o
 -11   1   8       87.77      100.43      6.15 o
 -10   1   8       77.79       72.60      7.42 o
  -9   1   8        2.62        6.48      3.04 o
  -8   1   8       88.56       87.66      5.50 o
  -7   1   8       34.77       31.89      3.28 o
  -6   1   8      321.52      312.79      5.56 o
  -5   1   8       22.04       21.01      1.82 o
  -4   1   8      117.03      108.94      3.25 o
  -3   1   8      350.47      314.58      8.22 o
  -2   1   8      614.12      612.75     24.95 o
  -1   1   8      160.52      152.33      9.39 o
   0   1   8      115.47       96.61      5.00 o
   1   1   8      234.66      209.73      6.33 o
   2   1   8       64.63       72.39      8.64 o
   3   1   8      248.26      251.90      7.42 o
   4   1   8      234.03      222.86      7.27 o
   5   1   8      198.35      210.09      7.59 o
   6   1   8       49.56       54.63      6.04 o
 -12   2   8       12.42        9.06      4.69 o
 -11   2   8      154.70      164.66      9.62 o
 -10   2   8        9.08       12.60      3.41 o
  -9   2   8        0.42        0.62      3.09 o
  -8   2   8      253.12      247.02      5.68 o
  -7   2   8       37.52       31.54      3.35 o
  -6   2   8      162.88      164.95      4.67 o
  -5   2   8        0.55        2.86      1.66 o
  -4   2   8      149.25      143.43      3.04 o
  -3   2   8      643.24      719.06      5.83 o
  -2   2   8      300.21      321.78     11.02 o
  -1   2   8       87.16       88.17      4.47 o
   0   2   8       37.68       44.49      4.41 o
   1   2   8       85.40       94.57      5.39 o
   2   2   8        0.76       -0.84      4.60 o
   3   2   8       72.84       60.08      5.49 o
   4   2   8       39.35       41.68      5.51 o
   5   2   8      174.86      193.89      7.72 o
 -12   3   8       34.50       18.74      6.73 o
 -11   3   8       15.62       12.42      3.85 o
 -10   3   8      123.23      114.47      5.11 o
  -9   3   8      244.87      247.98      9.65 o
  -8   3   8       54.36       46.48      3.84 o
  -7   3   8       54.74       48.90      3.58 o
  -6   3   8        4.41        5.42      3.06 o
  -5   3   8      235.32      246.45      5.10 o
  -4   3   8       13.45       13.22      2.06 o
  -3   3   8       41.86       36.65      4.29 o
  -2   3   8       49.20     1203.22    800.17 o
  -1   3   8       95.22       83.23     15.82 o
   0   3   8      120.20      125.90      5.60 o
   1   3   8        2.74        1.26      4.34 o
   2   3   8       20.46       29.96      5.07 o
   3   3   8       68.29       72.71      5.89 o
   4   3   8       79.57       84.17      6.40 o
 -12   4   8      131.63      149.89      5.98 o
 -11   4   8       42.12       55.64      4.55 o
 -10   4   8      234.97      240.71      7.15 o
  -9   4   8      354.74      366.12      7.22 o
  -8   4   8       20.26       28.25      3.51 o
  -7   4   8       53.00       65.34      3.86 o
  -6   4   8       78.74       78.22      3.86 o
  -5   4   8       66.28       58.26      2.47 o
  -4   4   8      278.95      262.37     19.55 o
  -3   4   8      522.87      547.21      7.62 o
  -2   4   8      137.77      136.90     11.54 o
  -1   4   8       68.50       70.51      6.23 o
   0   4   8      140.57      116.19     13.90 o
   1   4   8        7.19        6.58      4.40 o
   2   4   8        3.99        9.02      4.61 o
   3   4   8       38.02       46.23      5.37 o
 -11   5   8      153.47      160.38      6.19 o
 -10   5   8      133.58      147.84      5.59 o
  -9   5   8       26.69       27.81      3.95 o
  -8   5   8       83.97       86.52      4.45 o
  -7   5   8      120.32      129.04      4.59 o
  -6   5   8       43.88       55.12      3.52 o
  -5   5   8       16.65       29.77      4.08 o
  -4   5   8      176.20      183.68     13.35 o
  -3   5   8      294.33      315.56      9.98 o
  -2   5   8      400.98      410.98     11.42 o
  -1   5   8       24.40       32.00      6.68 o
   0   5   8       92.43       97.58      7.74 o
   1   5   8      105.80       98.89      7.66 o
   2   5   8       32.44       45.45      5.28 o
 -11   6   8       15.53        6.76      3.94 o
 -10   6   8        4.36        0.22      3.89 o
  -9   6   8       75.98       75.58      4.64 o
  -8   6   8      396.70      380.43      7.16 o
  -7   6   8       25.81       22.39      6.06 o
  -6   6   8       97.45       78.03      7.04 o
  -5   6   8       10.49        7.50      5.60 o
  -4   6   8      114.69      121.41      7.85 o
  -3   6   8        8.98       13.39      6.14 o
  -2   6   8      150.87      134.51      8.33 o
  -1   6   8      193.94      184.23      9.20 o
   0   6   8       11.48       19.42      7.07 o
   1   6   8        8.73        4.81      6.70 o
 -10   7   8        6.02        7.72      3.63 o
  -9   7   8       18.17       21.16      3.67 o
  -8   7   8       41.09       47.26      6.47 o
  -7   7   8       43.99       45.92      6.61 o
  -6   7   8       70.69       59.09      7.07 o
  -5   7   8        0.28       -1.06      5.87 o
  -4   7   8       53.80       45.53      6.62 o
  -3   7   8      121.49      113.03      8.06 o
  -2   7   8       83.29       87.41      7.96 o
  -1   7   8       17.49       10.73      6.38 o
   0   7   8        3.61        5.97      6.37 o
 -10   8   8        0.40       -1.43      5.56 o
  -9   8   8       61.91       44.63      7.17 o
  -8   8   8        3.63        1.03      5.37 o
  -7   8   8       35.03       43.20      6.73 o
  -6   8   8       21.80       22.04      6.89 o
  -5   8   8       47.17       39.55      7.00 o
  -4   8   8       85.86       86.13      7.62 o
  -3   8   8       30.99       25.83      6.34 o
  -2   8   8       14.98       15.62      6.20 o
  -8   9   8       46.60       31.95      6.65 o
  -7   9   8       12.12       12.05      6.29 o
  -6   9   8       27.74       25.28      7.10 o
  -5   9   8       14.44       13.34      6.22 o
  -4   9   8       13.01       11.08      5.91 o
  -1 -12   9       33.07       22.10      4.51 o
   0 -12   9       21.13       19.90      3.84 o
   1 -12   9       84.47       84.78      7.57 o
   2 -12   9       17.25       13.67      6.12 o
   3 -12   9       21.43       22.46      6.91 o
   4 -12   9       48.41       43.15      7.49 o
  -3 -11   9       18.73       12.67      4.22 o
  -2 -11   9       17.26       15.95      3.89 o
  -1 -11   9        5.07        2.68      3.63 o
   0 -11   9      253.78      259.94      6.74 o
   1 -11   9      112.88      115.59      8.09 o
   2 -11   9      269.17      267.43     10.50 o
   3 -11   9       37.37       36.64      7.05 o
   4 -11   9       24.80       20.40      6.25 o
   5 -11   9        1.36       -5.42      6.65 o
  -5 -10   9      127.62      129.47      8.98 o
  -4 -10   9       33.55       30.60      4.62 o
  -3 -10   9       43.82       35.54      4.40 o
  -2 -10   9       51.83       50.90      4.55 o
  -1 -10   9       12.23        3.31      3.44 o
   0 -10   9      187.09      191.69      5.63 o
   1 -10   9      130.86      114.72      8.32 o
   2 -10   9      383.26      356.56     11.49 o
   3 -10   9       35.05       43.82      7.39 o
   4 -10   9       22.55       18.85      6.66 o
   5 -10   9      173.34      193.34      9.60 o
   6 -10   9      286.25      312.69     11.43 o
  -6  -9   9       63.96       57.65      7.92 o
  -5  -9   9        3.75        8.99      3.88 o
  -4  -9   9      208.89      204.58     13.90 o
  -3  -9   9      100.16      111.29     13.53 o
  -2  -9   9      189.43      215.47     33.07 o
  -1  -9   9        3.13        6.03      3.44 o
   0  -9   9        0.93       -0.51      3.08 o
   1  -9   9      469.23      440.77     11.86 o
   2  -9   9      360.58      342.07     11.03 o
   3  -9   9      209.00      201.40      9.38 o
   4  -9   9      213.65      194.41      9.57 o
   5  -9   9      224.63      210.47      9.47 o
   6  -9   9      228.47      240.49      7.35 o
   7  -9   9        4.69        5.94      4.15 o
  -7  -8   9        5.01        4.93      4.62 o
  -6  -8   9       39.71       37.19      6.86 o
  -5  -8   9       71.85       68.98      4.55 o
  -4  -8   9      258.49      253.61     14.04 o
  -3  -8   9        6.72        0.47      3.39 o
  -2  -8   9       17.18       15.90      3.65 o
  -1  -8   9       27.44       30.65      3.48 o
   0  -8   9      362.25      369.01      8.93 o
   1  -8   9      353.59      349.17     10.67 o
   2  -8   9       19.39        4.67      5.74 o
   3  -8   9      466.75      464.49     12.26 o
   4  -8   9      484.70      471.18     12.59 o
   5  -8   9       49.19       41.96      6.62 o
   6  -8   9       15.69        8.34      4.12 o
   7  -8   9       60.56       60.13      4.83 o
  -8  -7   9        2.76       -3.11      4.44 o
  -7  -7   9       17.34       11.38      4.56 o
  -6  -7   9       91.08       78.33      4.41 o
  -5  -7   9      208.41      193.62      5.73 o
  -4  -7   9       35.00       23.08      3.70 o
  -3  -7   9        0.57        2.29      3.22 o
  -2  -7   9      323.83      329.01      6.36 o
  -1  -7   9        9.20        4.06      3.26 o
   0  -7   9      177.89      165.91      4.50 o
   1  -7   9       29.99       27.05      5.75 o
   2  -7   9      118.44       98.91      7.47 o
   3  -7   9      101.47       95.55      7.40 o
   4  -7   9      101.29      107.80      8.01 o
   5  -7   9       89.75       91.64      5.28 o
   6  -7   9       13.36       15.25      4.39 o
   7  -7   9       62.96       57.31      4.81 o
  -8  -6   9       14.69        9.80      4.86 o
  -7  -6   9      115.08      110.97      7.18 o
  -6  -6   9        2.98        7.06      3.11 o
  -5  -6   9       14.31       16.60      3.42 o
  -4  -6   9       94.15       95.55      4.24 o
  -3  -6   9      855.93      827.03      9.22 o
  -2  -6   9       86.72       73.04      4.28 o
  -1  -6   9        6.99        9.62      2.53 o
   0  -6   9        8.15        5.31      1.74 o
   1  -6   9       58.31       53.93      6.08 o
   2  -6   9       72.85       65.28      6.52 o
   3  -6   9      437.10      433.62     11.44 o
   4  -6   9      163.81      142.00      8.34 o
   5  -6   9       66.73       49.01      4.55 o
   6  -6   9        3.10        4.24      3.90 o
   7  -6   9       97.75       85.39      5.29 o
  -9  -5   9      251.74      257.62      8.05 o
  -8  -5   9       32.46       39.70      5.15 o
  -7  -5   9      148.52      158.73      6.65 o
  -6  -5   9      259.27      273.06      6.85 o
  -5  -5   9       88.02      100.94      4.10 o
  -4  -5   9      322.89      306.99     11.83 o
  -3  -5   9      884.15      840.36      8.77 o
  -2  -5   9        0.97        2.67      2.63 o
  -1  -5   9      226.30      259.27      5.22 o
   0  -5   9        4.98        5.64      1.72 o
   1  -5   9       64.42       63.69      3.81 o
   2  -5   9      136.24      125.61      7.81 o
   3  -5   9     1126.88     1104.75     16.79 o
   4  -5   9      712.17      672.92     14.20 o
   5  -5   9       62.52       62.51      4.78 o
   6  -5   9      116.72      109.22      5.67 o
   7  -5   9       16.29       11.62      5.02 o
 -10  -4   9        0.35        0.04      4.69 o
  -9  -4   9       63.52       53.95      5.23 o
  -8  -4   9      159.54      162.85      6.81 o
  -7  -4   9      549.31      520.60      9.26 o
  -6  -4   9      162.40      141.74      7.37 o
  -5  -4   9       28.79       31.65      3.06 o
  -4  -4   9     1278.95     1260.77     10.34 o
  -3  -4   9     1069.79     1088.02     16.87 o
  -2  -4   9        0.86        2.29      1.59 o
  -1  -4   9       77.15       75.83      2.46 o
   0  -4   9        9.39       10.89      1.86 o
   1  -4   9      302.20      325.78      6.17 o
   2  -4   9       56.82       67.16      4.66 o
   3  -4   9        1.61        1.48      6.12 o
   4  -4   9      621.85      603.52     13.70 o
   5  -4   9      118.00      129.20      5.20 o
   6  -4   9       36.10       34.70      4.01 o
   7  -4   9       13.94       12.84      3.67 o
 -10  -3   9       26.80       23.26      4.89 o
  -9  -3   9        5.01        7.02      4.83 o
  -8  -3   9      170.73      179.15      6.71 o
  -7  -3   9      234.86      226.02     16.10 o
  -6  -3   9      139.78      136.62      4.01 o
  -5  -3   9        7.40        4.14      2.56 o
  -4  -3   9      787.26      763.32      8.74 o
  -3  -3   9      171.44      181.69      5.86 o
  -2  -3   9        2.34        2.71      1.75 o
  -1  -3   9        6.90        3.65      1.83 o
   0  -3   9      363.44      360.29      4.31 o
   1  -3   9       77.19       75.76      4.35 o
   2  -3   9      266.65      292.08      6.70 o
   3  -3   9       69.78       61.00      5.07 o
   4  -3   9        1.21       -0.41      6.32 o
   5  -3   9      112.17      120.95      5.18 o
   6  -3   9       19.04       18.67      6.43 o
 -10  -2   9       39.82       39.70      5.13 o
  -9  -2   9       12.30       10.99      4.87 o
  -8  -2   9      119.82      132.12      6.38 o
  -7  -2   9      346.21      345.88      7.94 o
  -6  -2   9      249.84      272.97      5.91 o
  -5  -2   9      209.23      229.24      6.82 o
  -4  -2   9      158.17      175.02      4.61 o
  -3  -2   9        3.22        5.48      2.14 o
  -2  -2   9      165.41      161.03      4.01 o
  -1  -2   9      124.76      129.06      4.26 o
   0  -2   9      404.06      415.35      6.75 o
   1  -2   9        5.70        4.99      3.93 o
   2  -2   9      120.87      116.81      6.64 o
   3  -2   9       57.91       59.96      5.17 o
   4  -2   9       17.99       29.04      4.97 o
   5  -2   9       96.88       90.30      5.98 o
   6  -2   9       40.39       26.07      5.19 o
 -11  -1   9       21.66       19.44      5.02 o
 -10  -1   9        3.05        0.49      4.67 o
  -9  -1   9       41.38       50.24      5.33 o
  -8  -1   9      390.85      404.31      8.43 o
  -7  -1   9      475.91      448.83     20.19 o
  -6  -1   9        0.73        1.46      1.54 o
  -5  -1   9        6.00        3.60      1.88 o
  -4  -1   9      848.11      986.80      9.20 o
  -3  -1   9     1293.30     1378.46      9.57 o
  -2  -1   9      290.36      288.31      5.20 o
  -1  -1   9      109.05      114.95      4.19 o
   0  -1   9      256.46      270.00      6.04 o
   1  -1   9      481.53      541.09      8.25 o
   2  -1   9        0.63        0.28      4.56 o
   3  -1   9       22.17       24.63      4.92 o
   4  -1   9      425.22      414.16     17.85 o
   5  -1   9       98.60       89.26      6.45 o
   6  -1   9        0.86       -1.84      5.29 o
 -11   0   9       63.60       65.85      5.82 o
 -10   0   9      278.73      284.50      9.19 o
  -9   0   9       33.36       31.43      4.88 o
  -8   0   9       59.70       52.65      3.43 o
  -7   0   9       65.36       57.37      3.45 o
  -6   0   9       48.18       43.26      3.26 o
  -5   0   9     1516.24     1433.24     25.13 o
  -4   0   9      621.73      606.14     23.69 o
  -3   0   9      116.37      114.56      5.33 o
  -2   0   9      233.97      229.57      9.39 o
  -1   0   9     1216.52     1197.36     10.45 o
   0   0   9      365.58      358.64      7.03 o
   1   0   9      144.63      137.93      5.67 o
   2   0   9      119.76      118.43      5.83 o
   3   0   9      380.40      395.49      8.67 o
   4   0   9      342.49      371.11      8.93 o
   5   0   9       11.42       20.72      5.31 o
 -11   1   9      115.79      113.48      6.08 o
 -10   1   9      198.41      211.28     10.00 o
  -9   1   9      205.91      190.97      9.05 o
  -8   1   9       45.22       44.02      3.60 o
  -7   1   9      130.33      140.57      4.65 o
  -6   1   9      364.36      393.92      6.43 o
  -5   1   9      757.33      814.73     12.48 o
  -4   1   9       99.07       92.99      2.95 o
  -3   1   9      182.27      161.52      4.41 o
  -2   1   9      120.86      124.01      4.48 o
  -1   1   9       10.49       10.61      3.78 o
   0   1   9      215.81      211.41      6.24 o
   1   1   9      198.97      197.84      6.49 o
   2   1   9       10.96        6.45      4.85 o
   3   1   9      166.22      176.65      7.26 o
   4   1   9       29.04       25.03      5.18 o
   5   1   9       73.03       72.37      6.25 o
 -11   2   9       35.54       37.17      3.90 o
 -10   2   9       76.24       64.25      4.31 o
  -9   2   9        0.60       -1.19      2.93 o
  -8   2   9       13.49        9.72      3.31 o
  -7   2   9       58.24       50.43      5.22 o
  -6   2   9       72.48       73.76      4.12 o
  -5   2   9      440.50      488.05      9.81 o
  -4   2   9       63.06       76.91      2.78 o
  -3   2   9       18.35       28.51      2.42 o
  -2   2   9       17.75       17.02      3.86 o
  -1   2   9        1.57       -0.52      3.56 o
   0   2   9      803.78      864.94     10.48 o
   1   2   9        6.26        7.54      4.41 o
   2   2   9        4.19        2.05      4.80 o
   3   2   9      389.04      390.34      9.17 o
   4   2   9       21.67       27.16      5.47 o
 -11   3   9       77.67       80.91      4.85 o
 -10   3   9       22.34       15.30      3.54 o
  -9   3   9        6.95        3.47      3.25 o
  -8   3   9        8.37        7.21      4.54 o
  -7   3   9      309.21      278.88      5.87 o
  -6   3   9       43.89       38.52      3.75 o
  -5   3   9        4.01        3.90      1.95 o
  -4   3   9       43.17       50.63      2.58 o
  -3   3   9       86.89       90.02      4.46 o
  -2   3   9      100.05       84.60      4.70 o
  -1   3   9       26.93       24.84      4.21 o
   0   3   9      151.64      142.73      9.59 o
   1   3   9       12.34       12.75      4.79 o
   2   3   9       76.36       78.75      5.51 o
   3   3   9       75.10       69.23      5.69 o
 -11   4   9        5.92        4.65      3.76 o
 -10   4   9        8.61        7.07      3.56 o
  -9   4   9       91.81       92.56      4.75 o
  -8   4   9       99.41       97.90      4.57 o
  -7   4   9       95.83      107.32      4.47 o
  -6   4   9        0.71        0.82      2.90 o
  -5   4   9       34.47       32.71      3.07 o
  -4   4   9      749.49      765.43     22.25 o
  -3   4   9      254.11      260.04      6.12 o
  -2   4   9        2.66        2.21      3.70 o
  -1   4   9      168.17      168.62      9.65 o
   0   4   9       15.70       13.68      6.12 o
   1   4   9        8.15        6.21      4.40 o
   2   4   9       24.51       30.10      7.35 o
 -11   5   9       34.81       34.83      4.43 o
 -10   5   9      205.88      197.48      6.26 o
  -9   5   9       35.68       23.09      4.54 o
  -8   5   9       38.78       37.82      3.81 o
  -7   5   9        3.11       -2.68      3.11 o
  -6   5   9       88.58      108.41      7.00 o
  -5   5   9       31.39       38.27      3.34 o
  -4   5   9      152.15      154.57      7.49 o
  -3   5   9       27.55       32.49      4.04 o
  -2   5   9       18.53       26.16      4.42 o
  -1   5   9       99.99      109.33      7.95 o
   0   5   9        0.52        8.22      4.46 o
   1   5   9        0.53        2.37      4.61 o
 -10   6   9       94.71       93.87      5.01 o
  -9   6   9       31.33       32.19      3.93 o
  -8   6   9        8.09        8.89      5.86 o
  -7   6   9        0.29       -1.45      5.80 o
  -6   6   9       22.38       19.45      6.31 o
  -5   6   9       31.33       27.73      5.82 o
  -4   6   9       51.92       60.41      4.25 o
  -3   6   9        5.00        5.91      3.74 o
  -2   6   9       36.80       40.27      7.10 o
  -1   6   9       25.36       25.27      4.76 o
   0   6   9        3.94       12.98      5.10 o
 -10   7   9        0.56        1.00      5.86 o
  -9   7   9       41.48       37.04      6.71 o
  -8   7   9        7.68       10.64      5.74 o
  -7   7   9       22.71       18.69      6.59 o
  -6   7   9        2.14        1.86      5.66 o
  -5   7   9        0.58        1.51      5.42 o
  -4   7   9      183.19      173.30      9.46 o
  -3   7   9      222.62      158.93      9.04 o
  -2   7   9       34.27       43.75      7.55 o
  -1   7   9        9.75       -3.37      6.81 o
  -8   8   9        0.88        2.34      5.57 o
  -7   8   9        0.19        1.42      5.85 o
  -6   8   9       51.16       59.06      7.16 o
  -5   8   9      166.62      188.26      9.91 o
  -4   8   9       73.55       78.94      8.12 o
   0 -12  10       61.69       59.70      7.11 o
   1 -12  10        4.21        1.98      5.91 o
   2 -12  10       23.54       15.18      6.57 o
  -3 -11  10       15.71       23.69      4.39 o
  -2 -11  10      386.08      370.87     20.16 o
  -1 -11  10        0.38        1.59      3.50 o
   0 -11  10       39.75       37.99      6.43 o
   1 -11  10       44.46       50.76      6.93 o
   2 -11  10       51.68       53.90      7.30 o
   3 -11  10       43.29       38.28      7.25 o
   4 -11  10        4.29        0.08      6.59 o
  -4 -10  10       80.45       84.62      5.24 o
  -3 -10  10        1.52       -0.57      3.79 o
  -2 -10  10       52.13       48.21      4.34 o
  -1 -10  10      181.45      184.39      8.98 o
   0 -10  10      155.06      141.09      8.39 o
   1 -10  10       41.43       42.08      7.31 o
   2 -10  10       20.37       17.85      6.63 o
   3 -10  10      121.12      126.51      8.82 o
   4 -10  10      114.97      116.81      8.69 o
   5 -10  10       99.17      110.17      8.22 o
  -5  -9  10      152.59      172.53     11.29 o
  -4  -9  10       57.04       51.15      5.55 o
  -3  -9  10       23.04       19.40      3.87 o
  -2  -9  10        5.23        7.05      3.48 o
  -1  -9  10      214.62      230.30     13.50 o
   0  -9  10      116.37      123.63      6.17 o
   1  -9  10      490.64      475.51     12.53 o
   2  -9  10      100.03       98.64      7.62 o
   3  -9  10       86.28       80.81      7.86 o
   4  -9  10      152.62      133.50      8.72 o
   5  -9  10      198.81      212.47     10.35 o
   6  -9  10       28.52       22.65      6.74 o
  -6  -8  10       54.53       58.60      4.55 o
  -5  -8  10       50.42       60.23      4.36 o
  -4  -8  10       29.31       31.26      3.97 o
  -3  -8  10        1.44        3.17      3.48 o
  -2  -8  10       19.06       21.44      3.62 o
  -1  -8  10      141.99      150.93      7.54 o
   0  -8  10       49.69       52.39      7.07 o
   1  -8  10      273.05      264.29      9.82 o
   2  -8  10      198.37      216.72      9.31 o
   3  -8  10      253.43      229.73      9.86 o
   4  -8  10       25.26       27.54      6.47 o
   5  -8  10       42.40       52.28      7.12 o
   6  -8  10        2.54       -4.17      6.45 o
  -7  -7  10       13.94       11.71      4.74 o
  -6  -7  10        1.30        2.05      3.13 o
  -5  -7  10      193.75      168.76      5.61 o
  -4  -7  10       83.83       82.09      4.43 o
  -3  -7  10        3.41        6.20      3.34 o
  -2  -7  10        0.54        2.15      3.06 o
  -1  -7  10       14.07       11.36      3.04 o
   0  -7  10      650.33      628.10     13.20 o
   1  -7  10      260.54      284.61     11.30 o
   2  -7  10        0.55        1.47      5.91 o
   3  -7  10       46.86       33.96      6.49 o
   4  -7  10       87.51      101.14      8.07 o
   5  -7  10      145.03      164.00      9.39 o
   6  -7  10       31.57       28.56      6.74 o
  -8  -6  10       24.95       30.88      4.99 o
  -7  -6  10       50.99       58.52      5.83 o
  -6  -6  10      151.57      152.31      5.14 o
  -5  -6  10      212.60      217.30      5.70 o
  -4  -6  10       18.85       27.30      3.42 o
  -3  -6  10        4.91        0.11      2.95 o
  -2  -6  10        1.90        2.32      2.86 o
  -1  -6  10      670.74      663.49     17.06 o
   0  -6  10      456.03      442.58     19.23 o
   1  -6  10       19.81       25.22      4.56 o
   2  -6  10      315.82      308.22     10.29 o
   3  -6  10      231.43      208.11      9.41 o
   4  -6  10      487.58      453.67     12.59 o
   5  -6  10       19.62       13.27      6.07 o
   6  -6  10       33.70       37.65      6.55 o
  -9  -5  10        6.74        8.97      5.38 o
  -8  -5  10       69.98       68.01      5.89 o
  -7  -5  10      168.18      160.43      8.77 o
  -6  -5  10      419.95      438.38     10.51 o
  -5  -5  10        3.08        0.10      2.87 o
  -4  -5  10       91.66      109.52      4.33 o
  -3  -5  10      391.22      399.30      6.54 o
  -2  -5  10       14.57       16.09      2.97 o
  -1  -5  10      356.28      371.12      5.34 o
   0  -5  10      110.27      108.81      4.16 o
   1  -5  10        7.91        9.68      3.48 o
   2  -5  10      945.87      926.02     13.26 o
   3  -5  10       81.84       65.72      7.21 o
   4  -5  10      215.45      202.04      9.74 o
   5  -5  10      147.33      128.71      8.54 o
   6  -5  10       78.00       58.75      7.64 o
  -9  -4  10       38.61       22.74      5.01 o
  -8  -4  10       55.20       47.43      5.10 o
  -7  -4  10       13.33       10.95      4.55 o
  -6  -4  10       81.79       69.55      3.57 o
  -5  -4  10       66.93       59.78      3.56 o
  -4  -4  10      357.04      367.21      6.32 o
  -3  -4  10       81.10       92.81      3.88 o
  -2  -4  10      403.92      407.98      4.63 o
  -1  -4  10       76.88       62.72      2.63 o
   0  -4  10      102.07       97.68     12.72 o
   1  -4  10       38.13       31.47      3.98 o
   2  -4  10      330.17      345.75      9.64 o
   3  -4  10      360.14      323.82      7.65 o
   4  -4  10       24.39       22.19      4.81 o
   5  -4  10       24.72       23.06      6.43 o
   6  -4  10       39.28       34.14      7.06 o
 -10  -3  10       27.01       21.72      5.67 o
  -9  -3  10       21.38       17.36      5.08 o
  -8  -3  10      282.89      284.19      7.78 o
  -7  -3  10      141.06      154.95      6.31 o
  -6  -3  10       60.57       59.51      3.40 o
  -5  -3  10       11.85        9.66      2.79 o
  -4  -3  10      874.37      866.54      9.67 o
  -3  -3  10       82.20       82.75      2.67 o
  -2  -3  10      187.45      203.92      3.59 o
  -1  -3  10      379.32      407.23      4.88 o
   0  -3  10      409.76      436.61     15.36 o
   1  -3  10      113.41      106.19      5.10 o
   2  -3  10      669.64      679.40      9.64 o
   3  -3  10      535.27      531.20      9.78 o
   4  -3  10        6.13        4.21      4.74 o
   5  -3  10        5.19        7.84      4.88 o
   6  -3  10        2.19        4.41      4.97 o
 -10  -2  10       56.48       61.57      5.49 o
  -9  -2  10      123.53      120.66      6.07 o
  -8  -2  10      368.21      358.18      8.18 o
  -7  -2  10       14.71       14.90      4.66 o
  -6  -2  10       11.75       16.93      2.46 o
  -5  -2  10     1439.46     1534.12     22.14 o
  -4  -2  10      475.14      491.46      5.93 o
  -3  -2  10      105.94      115.96      3.75 o
  -2  -2  10      209.18      210.19      5.44 o
  -1  -2  10        1.58        5.00      3.89 o
   0  -2  10      291.30      327.68      6.69 o
   1  -2  10      272.54      290.67      7.46 o
   2  -2  10       39.34       31.83      5.02 o
   3  -2  10      212.11      197.59     10.02 o
   4  -2  10       61.83       67.13      5.78 o
   5  -2  10       46.56       50.91      5.79 o
 -10  -1  10      103.15      100.03     10.38 o
  -9  -1  10      104.90      100.37      6.08 o
  -8  -1  10      223.36      200.51     12.47 o
  -7  -1  10      158.24      140.97      8.95 o
  -6  -1  10      189.48      181.31      7.66 o
  -5  -1  10      998.34     1063.24      8.43 o
  -4  -1  10        3.10        3.69      2.34 o
  -3  -1  10       68.21       76.66      5.71 o
  -2  -1  10      116.19      113.85      4.09 o
  -1  -1  10      543.90      545.49      7.71 o
   0  -1  10      190.75      205.19      5.97 o
   1  -1  10      149.05      182.44      8.20 o
   2  -1  10        8.29       12.13      4.92 o
   3  -1  10       28.20       29.35      5.24 o
   4  -1  10       86.91       84.67      5.89 o
   5  -1  10       37.77       25.77      5.56 o
 -11   0  10       19.52       24.47      4.56 o
 -10   0  10      106.70      112.40      6.49 o
  -9   0  10      293.76      285.30     11.18 o
  -8   0  10      195.08      185.35      5.04 o
  -7   0  10        6.23        5.03      2.82 o
  -6   0  10       60.41       53.48      4.48 o
  -5   0  10      842.94      806.70      8.76 o
  -4   0  10       50.42       41.15      3.03 o
  -3   0  10      100.09      102.01      3.96 o
  -2   0  10      446.61      433.81     18.82 o
  -1   0  10      391.06      390.89      7.01 o
   0   0  10       58.95       43.62      8.03 o
   1   0  10        1.61        0.63      4.37 o
   2   0  10        3.91        4.90      4.55 o
   3   0  10      175.89      200.22      7.14 o
   4   0  10       70.80       83.83      6.68 o
 -11   1  10       31.23       36.97      4.99 o
 -10   1  10        1.95       11.96      6.26 o
  -9   1  10       57.04       57.65      3.93 o
  -8   1  10      183.40      187.01      5.86 o
  -7   1  10      104.33      120.18      4.54 o
  -6   1  10        4.83       10.20      3.37 o
  -5   1  10      260.35      299.72      4.44 o
  -4   1  10      368.56      392.73      6.62 o
  -3   1  10        1.76        1.14      3.55 o
  -2   1  10      174.76      163.83      7.19 o
  -1   1  10       34.00       39.36      4.18 o
   0   1  10      180.78      173.19     11.12 o
   1   1  10        3.76        1.18      4.36 o
   2   1  10       16.27       11.73      5.19 o
   3   1  10      293.37      291.57      8.54 o
   4   1  10       46.56       42.15      5.52 o
 -11   2  10       12.34       12.79      6.94 o
 -10   2  10       30.14       19.39      3.39 o
  -9   2  10       63.65       60.10      9.15 o
  -8   2  10       11.50        6.39      3.24 o
  -7   2  10       90.19       90.28     11.41 o
  -6   2  10      359.83      385.00     13.01 o
  -5   2  10        0.87        2.65      2.08 o
  -4   2  10      109.91      120.63      3.88 o
  -3   2  10      123.92      121.03      4.67 o
  -2   2  10      256.18      258.02      6.44 o
  -1   2  10       88.11       95.96      5.12 o
   0   2  10       20.72       29.56      4.65 o
   1   2  10        8.21        6.38      4.65 o
   2   2  10      186.91      198.14      8.15 o
   3   2  10       59.07       52.62      5.87 o
 -11   3  10       25.47       25.76      5.22 o
 -10   3  10       17.46       14.33      3.59 o
  -9   3  10        2.64        3.28      3.27 o
  -8   3  10       11.57       16.89      3.41 o
  -7   3  10       23.24       27.19      6.86 o
  -6   3  10      623.64      589.36     16.03 o
  -5   3  10      195.35      169.07     10.13 o
  -4   3  10       89.19       87.25      4.46 o
  -3   3  10      106.71      115.16      5.76 o
  -2   3  10       33.39       25.71      4.12 o
  -1   3  10      314.74      262.97      6.95 o
   0   3  10       22.35       27.18      4.75 o
   1   3  10        4.11        2.04      4.77 o
   2   3  10      315.11      316.87      8.53 o
 -10   4  10        1.29        2.28      3.45 o
  -9   4  10        1.25       -2.41      3.42 o
  -8   4  10       58.95       68.29      4.21 o
  -7   4  10      214.80      230.36      5.74 o
  -6   4  10      201.48      196.63      8.56 o
  -5   4  10      121.30      118.35      7.37 o
  -4   4  10      114.20      125.64      4.82 o
  -3   4  10        0.79        2.72      3.63 o
  -2   4  10       14.57       17.90      4.24 o
  -1   4  10      390.51      382.94      8.22 o
   0   4  10        0.79        0.89      4.46 o
   1   4  10       25.55       22.69      4.99 o
 -10   5  10        8.58       11.30      3.64 o
  -9   5  10       37.83       33.66      4.17 o
  -8   5  10       73.43       50.16      6.10 o
  -7   5  10       76.47       85.74      7.12 o
  -6   5  10        3.84       16.07      6.00 o
  -5   5  10        0.67        4.53      5.50 o
  -4   5  10       52.74       53.59      4.08 o
  -3   5  10        2.50        5.97      3.86 o
  -2   5  10       21.53       25.06      4.32 o
  -1   5  10       78.78       85.14      5.67 o
   0   5  10        0.24       -1.19      4.62 o
  -9   6  10       37.63       35.52      6.40 o
  -8   6  10        0.47       -2.82      5.57 o
  -7   6  10       12.85       10.42      5.95 o
  -6   6  10       11.37       13.79      6.04 o
  -5   6  10      118.15      113.00      7.85 o
  -4   6  10        4.41        7.01      3.52 o
  -3   6  10        1.49        1.56      3.73 o
  -2   6  10       33.10       19.62      4.49 o
  -8   7  10        8.73       13.31      6.29 o
  -7   7  10        0.86       -3.10      5.68 o
  -6   7  10       13.29       12.68      5.83 o
  -5   7  10      164.71      167.28      9.34 o
  -4   7  10        2.74        1.86      5.72 o
  -1 -11  11      103.80      103.96      8.30 o
   0 -11  11      109.48      127.01      9.01 o
   1 -11  11       26.75       23.87      7.12 o
   2 -11  11        0.61       -0.64      6.04 o
  -3 -10  11      202.68      187.08      7.89 o
  -2 -10  11       20.02       23.53      3.90 o
  -1 -10  11       24.14       28.64      5.92 o
   0 -10  11        8.55        6.11      6.22 o
   1 -10  11      109.24       86.86      8.00 o
   2 -10  11      123.05      105.18      8.78 o
   3 -10  11       46.17       46.10      7.50 o
   4 -10  11       42.34       45.50      7.21 o
  -5  -9  11       81.43       87.55      5.09 o
  -4  -9  11       43.20       31.53      4.40 o
  -3  -9  11      165.47      165.36      5.96 o
  -2  -9  11        9.44       11.74      3.49 o
  -1  -9  11      126.39      132.05      6.39 o
   0  -9  11      111.16      103.10      7.92 o
   1  -9  11      127.48      120.09      8.15 o
   2  -9  11       10.78       11.10      5.81 o
   3  -9  11       14.11        6.78      6.04 o
   4  -9  11       53.10       34.82      7.34 o
  -6  -8  11      105.14      118.33      5.27 o
  -5  -8  11        0.41        0.30      3.45 o
  -4  -8  11       29.41       38.83      3.95 o
  -3  -8  11        2.69        5.30      3.33 o
  -2  -8  11      211.13      213.55      5.97 o
  -1  -8  11      429.11      403.66     16.16 o
   0  -8  11        7.35        8.68      6.21 o
   1  -8  11        1.66        1.36      5.71 o
   2  -8  11        0.95        3.42      6.37 o
   3  -8  11       42.68       35.20      7.24 o
   4  -8  11      258.53      258.22     11.02 o
   5  -8  11       33.61       24.23      7.15 o
  -7  -7  11      123.70      110.47      8.89 o
  -6  -7  11      184.52      192.48     25.05 o
  -5  -7  11        0.63        1.01      3.20 o
  -4  -7  11       47.83       43.51      3.98 o
  -3  -7  11      179.26      168.66      5.33 o
  -2  -7  11       45.08       45.93      3.79 o
  -1  -7  11       23.41       28.47      3.33 o
   0  -7  11      420.80      433.92     11.96 o
   1  -7  11       93.99       95.96      8.00 o
   2  -7  11      106.19      104.28      4.72 o
   3  -7  11        8.37        6.03      5.65 o
   4  -7  11      339.80      372.40     12.03 o
   5  -7  11       43.73       38.94      7.28 o
  -8  -6  11       89.66       87.64      6.42 o
  -7  -6  11       34.63       41.76      6.47 o
  -6  -6  11      200.25      205.84      5.71 o
  -5  -6  11      198.20      198.41      5.66 o
  -4  -6  11       13.85       12.89      3.22 o
  -3  -6  11       61.67       63.48      3.99 o
  -2  -6  11      213.46      230.02     10.24 o
  -1  -6  11      136.28      142.28      7.83 o
   0  -6  11      524.76      528.86      8.62 o
   1  -6  11      264.26      287.03     12.75 o
   2  -6  11      898.34      858.67     12.33 o
   3  -6  11      165.79      167.57      6.13 o
   4  -6  11       22.94       28.39      7.15 o
   5  -6  11        9.75        4.56      6.75 o
  -8  -5  11       27.55       22.46      4.90 o
  -7  -5  11       46.43       48.12      7.04 o
  -6  -5  11      184.71      200.32      9.06 o
  -5  -5  11       30.11       41.11      3.47 o
  -4  -5  11       17.88       26.64      3.35 o
  -3  -5  11       34.69       40.81      3.50 o
  -2  -5  11      263.77      267.36      5.67 o
  -1  -5  11      597.70      624.90     36.26 o
   0  -5  11       96.45      113.60      7.01 o
   1  -5  11       87.68       77.28      7.60 o
   2  -5  11      369.07      353.60      7.94 o
   3  -5  11      261.62      281.69      7.43 o
   4  -5  11        4.92        4.77      4.44 o
   5  -5  11       41.34       38.47      5.23 o
  -9  -4  11        2.60        0.26      4.82 o
  -8  -4  11       21.29       20.43      4.98 o
  -7  -4  11       79.14       70.04      5.52 o
  -6  -4  11       95.09       84.27      3.98 o
  -5  -4  11        3.14        3.12      2.73 o
  -4  -4  11       65.91       70.38      3.77 o
  -3  -4  11        0.99        1.69      2.79 o
  -2  -4  11      126.50      120.15      3.12 o
  -1  -4  11      361.03      363.30      6.31 o
   0  -4  11      139.16      158.45      5.18 o
   1  -4  11      196.17      197.18      6.01 o
   2  -4  11       59.87       51.67      5.40 o
   3  -4  11      103.55       98.03      5.76 o
   4  -4  11       52.03       45.92      5.03 o
   5  -4  11      108.51      103.47      6.27 o
  -9  -3  11       17.63       13.38      4.93 o
  -8  -3  11       41.38       49.13      6.08 o
  -7  -3  11      169.96      200.68     12.68 o
  -6  -3  11       59.54       71.08      6.64 o
  -5  -3  11      110.93      109.47      4.13 o
  -4  -3  11      104.72      111.34      8.47 o
  -3  -3  11       67.30       70.90      3.18 o
  -2  -3  11      580.12      581.80      7.15 o
  -1  -3  11      108.36      115.92     10.05 o
   0  -3  11       19.86       20.16      3.92 o
   1  -3  11      241.37      217.06      6.35 o
   2  -3  11       94.71       88.49     10.26 o
   3  -3  11      198.73      237.33     31.28 o
   4  -3  11       78.83       75.84      5.87 o
 -10  -2  11       50.11       54.88      5.39 o
  -9  -2  11       51.27       58.85      7.83 o
  -8  -2  11      141.66      133.47      6.50 o
  -7  -2  11      120.83      131.04      6.25 o
  -6  -2  11        0.61        2.46      5.10 o
  -5  -2  11      395.54      451.52      5.86 o
  -4  -2  11       17.77       16.32      2.63 o
  -3  -2  11      385.69      389.77     17.44 o
  -2  -2  11       53.49       53.23      3.56 o
  -1  -2  11      248.33      221.61      5.69 o
   0  -2  11        6.88        9.83      4.00 o
   1  -2  11      508.79      489.45      8.65 o
   2  -2  11      730.59      712.51     10.63 o
   3  -2  11       56.97       45.48      5.47 o
   4  -2  11        6.55        4.88      5.33 o
 -10  -1  11       27.35       21.43      4.96 o
  -9  -1  11      300.75      311.26      8.21 o
  -8  -1  11      113.58      110.95      6.08 o
  -7  -1  11        4.38        8.96      6.63 o
  -6  -1  11       13.00        7.48      3.13 o
  -5  -1  11     1021.74     1072.72     10.88 o
  -4  -1  11      404.50      445.57     13.28 o
  -3  -1  11       66.43       79.85      3.80 o
  -2  -1  11       72.95       72.26      8.24 o
  -1  -1  11       27.98       24.01      3.70 o
   0  -1  11      365.09      398.41      7.84 o
   1  -1  11      309.84      316.46      8.08 o
   2  -1  11      122.63      123.45      6.30 o
   3  -1  11       70.12       73.05      5.68 o
   4  -1  11       48.64       41.71      6.09 o
 -10   0  11       83.67       88.33      9.94 o
  -9   0  11      327.92      357.27     12.24 o
  -8   0  11        4.75        9.34      7.21 o
  -7   0  11       57.62       58.94      3.73 o
  -6   0  11      818.62      826.98     19.46 o
  -5   0  11        1.71        0.21      2.31 o
  -4   0  11        1.16        0.72      2.60 o
  -3   0  11        1.10       -0.51      2.96 o
  -2   0  11       25.11       21.67      3.48 o
  -1   0  11        1.09        0.92      3.64 o
   0   0  11       23.52       17.81      4.22 o
   1   0  11      333.70      342.33     13.93 o
   2   0  11       81.53       83.02     11.19 o
   3   0  11        2.03       -0.15      5.12 o
 -10   1  11      137.17      149.31      9.04 o
  -9   1  11      223.14      229.95     10.24 o
  -8   1  11       34.57       28.82      3.53 o
  -7   1  11        0.94        0.81      3.17 o
  -6   1  11      590.52      675.48     21.00 o
  -5   1  11       26.94       36.67      2.67 o
  -4   1  11        3.85        3.88      2.37 o
  -3   1  11       52.98       51.23      3.74 o
  -2   1  11       11.91       11.77      3.59 o
  -1   1  11      146.30      145.29      5.72 o
   0   1  11      105.70      121.76      6.96 o
   1   1  11       12.61       13.41      4.72 o
   2   1  11        9.37        1.53      4.94 o
 -10   2  11      187.39      190.57      9.55 o
  -9   2  11        4.79        5.73      3.18 o
  -8   2  11        7.95       10.15      3.34 o
  -7   2  11      158.87      151.05      6.83 o
  -6   2  11      540.95      547.36      9.61 o
  -5   2  11        8.17       10.15      3.21 o
  -4   2  11        2.38        1.22      2.86 o
  -3   2  11      193.05      193.26      5.61 o
  -2   2  11      337.66      324.07     12.95 o
  -1   2  11      142.85      129.65      7.88 o
   0   2  11        7.74        2.83      4.18 o
   1   2  11       20.95       11.94      4.99 o
   2   2  11      193.21      215.56      7.74 o
 -10   3  11       18.17       20.58      3.60 o
  -9   3  11       91.24      101.76      4.81 o
  -8   3  11       28.75       30.32      3.63 o
  -7   3  11      152.72      151.66      5.07 o
  -6   3  11      148.65      164.92      7.84 o
  -5   3  11       66.38       59.68      6.31 o
  -4   3  11      150.60      140.99      4.90 o
  -3   3  11      535.63      493.93     12.16 o
  -2   3  11       25.42       20.91      4.30 o
  -1   3  11       22.04       12.82      4.26 o
   0   3  11        3.86       -0.53      4.27 o
   1   3  11       13.39       13.37      5.01 o
 -10   4  11       11.67       12.39      3.79 o
  -9   4  11       66.43       70.58      6.99 o
  -8   4  11       70.89       80.81      6.46 o
  -7   4  11      162.81      187.85      8.59 o
  -6   4  11       95.32      105.96      7.48 o
  -5   4  11       92.23       82.53      7.32 o
  -4   4  11       49.29       44.37      4.01 o
  -3   4  11       52.32       62.34      4.78 o
  -2   4  11       72.61       80.51      6.77 o
  -1   4  11       56.22       60.96      5.30 o
  -9   5  11       28.18       40.52      6.22 o
  -8   5  11       87.61       88.80      7.16 o
  -7   5  11      105.26       97.06      7.74 o
  -6   5  11       29.16       22.82      6.13 o
  -5   5  11       10.81       10.09      6.07 o
  -4   5  11        3.31        5.21      3.66 o
  -3   5  11       11.08       13.04      3.98 o
  -2   5  11      150.61      144.13      6.52 o
  -7   6  11       19.10        8.09      6.25 o
  -6   6  11        6.26       -3.16      6.27 o
  -5   6  11       84.17       85.41      8.12 o
  -4   6  11        3.71        0.49      6.56 o
  -2 -10  12        4.24        7.19      6.20 o
  -1 -10  12      176.22      190.12      9.91 o
   0 -10  12      135.67      127.46      8.78 o
   1 -10  12       17.46       11.51      6.84 o
   2 -10  12       15.76        6.65      5.94 o
  -4  -9  12       17.91       22.00      4.12 o
  -3  -9  12       49.25       37.33      4.16 o
  -2  -9  12       19.69       15.13      6.18 o
  -1  -9  12      127.79      154.99      8.84 o
   0  -9  12       26.23       26.25      6.28 o
   1  -9  12        8.10        3.66      5.91 o
   2  -9  12       85.58       68.44      7.78 o
   3  -9  12        2.78        5.34      5.88 o
  -5  -8  12        0.43        1.78      3.43 o
  -4  -8  12       73.65       70.42      4.93 o
  -3  -8  12       74.34       74.13      4.49 o
  -2  -8  12       49.54       55.81      6.45 o
  -1  -8  12       10.25        5.40      5.40 o
   0  -8  12       31.41       24.85      6.66 o
   1  -8  12       62.84       61.74      7.06 o
   2  -8  12       83.66       92.59      8.45 o
   3  -8  12       17.89       10.29      6.24 o
  -6  -7  12       87.35       78.86      4.68 o
  -5  -7  12      148.90      125.21      8.78 o
  -4  -7  12      104.03      102.26      4.85 o
  -3  -7  12        0.90        0.43      3.15 o
  -2  -7  12      193.08      188.82      5.50 o
  -1  -7  12      155.39      152.48      8.59 o
   0  -7  12      166.28      158.10      8.54 o
   1  -7  12        4.30        1.45      6.29 o
   2  -7  12       73.72       69.29      4.54 o
   3  -7  12      320.28      322.41      7.65 o
   4  -7  12       26.92       32.74      4.58 o
  -7  -6  12      211.13      264.56     10.76 o
  -6  -6  12       21.87       26.20      5.55 o
  -5  -6  12       27.05       24.91      4.30 o
  -4  -6  12       14.65       12.05      3.36 o
  -3  -6  12      339.88      366.58      7.07 o
  -2  -6  12      352.88      358.24     23.64 o
  -1  -6  12       79.80       76.31      7.03 o
   0  -6  12      150.72      151.07      8.77 o
   1  -6  12      129.47      131.43      5.09 o
   2  -6  12       17.31       14.39      3.87 o
   3  -6  12      374.89      369.46      8.26 o
   4  -6  12       42.57       35.79      4.84 o
  -8  -5  12      130.08      126.18      6.70 o
  -7  -5  12       51.52       54.62      7.15 o
  -6  -5  12        6.33        8.11      5.01 o
  -5  -5  12       74.52       86.65      4.30 o
  -4  -5  12       96.03      119.15      4.66 o
  -3  -5  12      112.10      119.39      4.55 o
  -2  -5  12      122.86      130.61      5.09 o
  -1  -5  12      557.17      569.19     12.89 o
   0  -5  12        5.55        7.99      3.46 o
   1  -5  12       14.55       11.59      3.91 o
   2  -5  12        0.79       -2.94      4.08 o
   3  -5  12      395.53      402.14      8.62 o
   4  -5  12      165.41      126.12      6.43 o
  -8  -4  12        5.99        4.23      5.10 o
  -7  -4  12      101.18       89.26      5.82 o
  -6  -4  12       33.36       32.07      5.69 o
  -5  -4  12        2.04       -0.03      2.84 o
  -4  -4  12       35.04       39.40      3.53 o
  -3  -4  12      205.49      210.99      5.42 o
  -2  -4  12      170.09      154.82      7.52 o
  -1  -4  12       93.02       99.96      6.69 o
   0  -4  12        3.23        2.99      3.69 o
   1  -4  12      331.14      323.40     20.81 o
   2  -4  12      394.33      424.48      8.60 o
   3  -4  12        8.82        8.29      4.73 o
  -9  -3  12       38.56       39.74      5.74 o
  -8  -3  12       70.58       86.89      5.78 o
  -7  -3  12      205.64      235.45      7.24 o
  -6  -3  12       25.70       18.60      5.45 o
  -5  -3  12       20.95       17.91      2.91 o
  -4  -3  12       37.40       38.04      3.46 o
  -3  -3  12       35.55       38.94      2.59 o
  -2  -3  12      247.51      249.10      5.58 o
  -1  -3  12       33.13       34.29      4.17 o
   0  -3  12      702.72      675.31      9.57 o
   1  -3  12      404.99      359.58     19.62 o
   2  -3  12       33.05       30.27      4.78 o
   3  -3  12        0.91        2.06      4.63 o
  -9  -2  12       55.38       61.84      5.59 o
  -8  -2  12      121.55      130.15      6.42 o
  -7  -2  12      156.22      159.11      6.62 o
  -6  -2  12        5.81       11.83      5.06 o
  -5  -2  12       20.63       33.11      3.12 o
  -4  -2  12       57.44       65.13      3.80 o
  -3  -2  12      201.11      196.25      5.13 o
  -2  -2  12      490.50      487.67      7.57 o
  -1  -2  12      131.04      148.50      5.33 o
   0  -2  12      182.97      196.39      6.35 o
   1  -2  12       15.18       13.86      4.51 o
   2  -2  12       39.19       30.33      4.93 o
   3  -2  12       93.63       78.62      6.63 o
  -9  -1  12       18.16       24.66      7.74 o
  -8  -1  12       40.40       45.53      5.24 o
  -7  -1  12        9.75        8.32      6.71 o
  -6  -1  12      360.12      342.57     11.06 o
  -5  -1  12        5.01        5.43      2.44 o
  -4  -1  12       37.47       44.91      3.22 o
  -3  -1  12      455.04      453.07     13.39 o
  -2  -1  12       12.32       11.80      3.47 o
  -1  -1  12        5.24        6.02      3.71 o
   0  -1  12       67.32       77.39      7.24 o
   1  -1  12      209.79      220.18      8.57 o
   2  -1  12      184.74      197.08     11.52 o
  -9   0  12       17.67       20.84      6.90 o
  -8   0  12       48.09       64.52      7.62 o
  -7   0  12       41.11       56.36      3.88 o
  -6   0  12      366.92      380.23      8.31 o
  -5   0  12       41.70       54.14      3.91 o
  -4   0  12        3.07        1.83      2.85 o
  -3   0  12        0.57       -1.84      3.20 o
  -2   0  12      111.93       85.78      5.98 o
  -1   0  12      121.39      114.34      5.27 o
   0   0  12      213.29      185.67      6.46 o
   1   0  12      133.89      111.94      7.14 o
   2   0  12       50.03       48.78      5.59 o
  -9   1  12      163.44      155.75      9.06 o
  -8   1  12        8.58        9.45      3.20 o
  -7   1  12       22.71       32.28      3.72 o
  -6   1  12       89.75      108.16      4.63 o
  -5   1  12       16.76       16.92      3.41 o
  -4   1  12       15.99       18.58      3.24 o
  -3   1  12       10.29        8.41      3.41 o
  -2   1  12       31.72       15.08      3.91 o
  -1   1  12       69.40       72.91      4.86 o
   0   1  12      190.96      200.69      6.93 o
   1   1  12       64.89       58.98      5.83 o
  -9   2  12        8.16        9.83      3.82 o
  -8   2  12        0.48       -0.89      3.31 o
  -7   2  12      330.28      310.81      6.70 o
  -6   2  12       23.94       23.96      4.99 o
  -5   2  12       49.99       44.03      5.66 o
  -4   2  12       28.30       31.50      3.52 o
  -3   2  12       12.29       11.53      3.60 o
  -2   2  12        0.43       -1.38      3.85 o
  -1   2  12       29.86       35.57      4.80 o
   0   2  12      197.98      184.91      6.64 o
  -9   3  12       17.55       23.27      5.02 o
  -8   3  12       13.21       22.14      4.95 o
  -7   3  12      284.39      251.82      9.17 o
  -6   3  12       87.51       72.93      6.72 o
  -5   3  12       10.55        8.37      5.52 o
  -4   3  12        2.10       -0.42      3.16 o
  -3   3  12       29.01       26.97      4.16 o
  -2   3  12       56.87       42.57      4.80 o
  -1   3  12      153.32      163.57      9.14 o
  -8   4  12      129.03      132.28      7.59 o
  -7   4  12       93.63       94.53      7.48 o
  -6   4  12        2.60        8.11      5.62 o
  -5   4  12        9.30       12.65      5.97 o
  -4   4  12       44.65       43.38      6.87 o
  -3   4  12      118.84      111.55      5.50 o
  -2  -9  13      204.19      217.86      9.81 o
  -1  -9  13       54.62       45.16      7.40 o
   0  -9  13       20.62       14.60      6.88 o
  -4  -8  13       14.28       12.25      4.74 o
  -3  -8  13        0.81        1.92      5.45 o
  -2  -8  13      196.29      204.64      9.33 o
  -1  -8  13       58.90       61.71      7.37 o
   0  -8  13       22.17       26.34      6.74 o
   1  -8  13       20.27       21.11      6.29 o
  -5  -7  13       64.04       57.87      4.34 o
  -4  -7  13       71.51       57.48      4.12 o
  -3  -7  13       11.03        8.60      5.24 o
  -2  -7  13      105.74      127.80      7.72 o
  -1  -7  13      125.48      116.22      7.92 o
   0  -7  13       88.71       78.96      7.12 o
   1  -7  13      237.54      223.65     10.31 o
   2  -7  13        5.98        5.59      5.95 o
  -6  -6  13       37.38       47.46      6.44 o
  -5  -6  13      213.50      237.56      6.99 o
  -4  -6  13       41.83       36.52      3.72 o
  -3  -6  13      169.89      160.51      7.84 o
  -2  -6  13        2.02        4.06      5.60 o
  -1  -6  13       43.42       46.82      6.40 o
   0  -6  13       50.21       45.92      6.47 o
   1  -6  13      138.43      123.39      8.65 o
   2  -6  13       22.89       13.70      4.00 o
  -7  -5  13       63.09       78.34      7.53 o
  -6  -5  13       37.86       31.50      5.87 o
  -5  -5  13      141.44      132.24      4.93 o
  -4  -5  13       13.36        9.97      3.23 o
  -3  -5  13       86.67       93.19      6.64 o
  -2  -5  13       34.49       52.59      6.20 o
  -1  -5  13       18.95       20.10      5.96 o
   0  -5  13        5.48        4.53      3.43 o
   1  -5  13        6.91        8.19      3.90 o
   2  -5  13       68.81       76.79      9.73 o
  -7  -4  13       44.47       35.36      5.24 o
  -6  -4  13        1.22        4.69      5.18 o
  -5  -4  13        1.85        2.56      3.12 o
  -4  -4  13      272.74      288.83     10.36 o
  -3  -4  13       20.69       22.20      5.35 o
  -2  -4  13      147.39      145.30      7.90 o
  -1  -4  13      145.69      143.62      5.14 o
   0  -4  13       38.08       34.91      4.46 o
   1  -4  13        1.51       -1.80      4.11 o
   2  -4  13       91.67       98.27      5.88 o
  -8  -3  13       16.74       21.17      5.02 o
  -7  -3  13       55.16       64.17      7.08 o
  -6  -3  13      108.91      121.04      7.69 o
  -5  -3  13        2.87        3.70      2.98 o
  -4  -3  13      135.57      136.29      4.93 o
  -3  -3  13      262.64      262.72      9.00 o
  -2  -3  13      436.92      458.49      7.58 o
  -1  -3  13       13.33       13.74      3.76 o
   0  -3  13       17.08       12.43      5.09 o
   1  -3  13      185.70      172.60      6.53 o
   2  -3  13      373.41      353.01      8.62 o
  -8  -2  13      123.84      114.90      6.85 o
  -7  -2  13        4.46        9.64      4.61 o
  -6  -2  13       72.14       82.89      5.63 o
  -5  -2  13      152.34      193.43      7.97 o
  -4  -2  13      134.33      139.93      6.73 o
  -3  -2  13      309.43      305.61      6.40 o
  -2  -2  13      130.93      149.43      5.24 o
  -1  -2  13      107.16      118.55      5.48 o
   0  -2  13       93.62       98.70      5.26 o
   1  -2  13      118.07      126.13      6.08 o
  -8  -1  13      181.17      187.57      7.02 o
  -7  -1  13       35.39       42.05      7.54 o
  -6  -1  13        1.87        8.05      6.35 o
  -5  -1  13       34.42       32.28      4.38 o
  -4  -1  13      143.16      161.61      4.81 o
  -3  -1  13      462.41      452.70      8.12 o
  -2  -1  13        2.44        1.06      3.36 o
  -1  -1  13      168.85      138.80      6.12 o
   0  -1  13      130.90      119.03      6.59 o
   1  -1  13       31.89       40.73      4.82 o
  -8   0  13        7.68       12.65      7.06 o
  -7   0  13        7.10        9.86      6.33 o
  -6   0  13        2.65        1.61      3.05 o
  -5   0  13       30.48       31.92      4.22 o
  -4   0  13      161.47      156.31      5.03 o
  -3   0  13       33.51       38.29      4.03 o
  -2   0  13        0.37        1.34      3.75 o
  -1   0  13      174.08      156.38      8.89 o
   0   0  13      167.25      145.43      6.31 o
  -8   1  13        3.73        3.73      5.83 o
  -7   1  13      185.60      197.75      9.89 o
  -6   1  13       48.28       58.54      5.58 o
  -5   1  13       14.84       14.71      4.65 o
  -4   1  13       34.00       33.64      3.59 o
  -3   1  13        0.65       -3.43      3.60 o
  -2   1  13       93.52       89.18      5.52 o
  -1   1  13      127.19      150.91      6.05 o
  -8   2  13      165.85      165.11      7.57 o
  -7   2  13      133.76      127.79      7.22 o
  -6   2  13       11.86       10.59      4.82 o
  -5   2  13       83.33       91.02      6.74 o
  -4   2  13       12.02       11.67      5.57 o
  -3   2  13        6.22        1.57      3.56 o
  -2   2  13       25.33       18.90      4.31 o
  -6   3  13        8.88        6.14      4.83 o
  -5   3  13        3.92        4.08      5.59 o
  -4   3  13       22.93       17.64      6.21 o
  -3  -7  14      335.43      365.93     11.43 o
  -2  -7  14      252.46      265.72     10.30 o
  -1  -7  14       44.00       37.94      6.85 o
  -4  -6  14      186.65      222.53      8.83 o
  -3  -6  14      162.51      181.94      8.78 o
  -2  -6  14        9.27        6.03      5.65 o
  -1  -6  14        3.87        3.60      5.75 o
   0  -6  14       50.56       43.37      6.95 o
  -5  -5  14        0.60        3.29      4.60 o
  -4  -5  14        3.90        5.58      4.45 o
  -3  -5  14       30.36       38.03      5.75 o
  -2  -5  14       46.68       45.00      6.50 o
  -1  -5  14       13.00       12.65      5.85 o
   0  -5  14       17.58       18.09      5.88 o
  -6  -4  14      222.57      210.91      9.46 o
  -5  -4  14        1.49        1.27      4.80 o
  -4  -4  14       42.25       40.09      5.52 o
  -3  -4  14       12.68       11.87      4.90 o
  -2  -4  14       45.24       51.82      6.37 o
  -1  -4  14      109.79      114.58      8.02 o
   0  -4  14       59.61       49.35      7.61 o
  -6  -3  14       70.61       73.81      7.08 o
  -5  -3  14      143.14      151.28      7.75 o
  -4  -3  14      127.37      131.98      7.14 o
  -3  -3  14       55.63       53.43      5.97 o
  -2  -3  14        8.59        6.55      5.04 o
  -1  -3  14       78.59       70.62      4.53 o
  -6  -2  14       38.71       44.58      4.88 o
  -5  -2  14      368.78      384.07     10.71 o
  -4  -2  14       13.51       17.44      4.79 o
  -3  -2  14      109.07      109.52      4.64 o
  -2  -2  14       29.28       30.77      3.89 o
  -1  -2  14        4.19        4.05      3.61 o
  -6  -1  14        0.35        4.43      6.07 o
  -5  -1  14        6.92        7.87      6.14 o
  -4  -1  14       45.02       39.35      3.43 o
  -3  -1  14      225.72      220.59      6.11 o
  -2  -1  14       81.56       80.99      4.90 o
  -5   0  14       55.49       48.81      5.28 o
  -4   0  14      252.55      263.14      9.11 o
  -3   0  14      111.42      132.52      5.88 o
 
